# Supplementary material for: Multi-stage resistance to Zymoseptoria tritici revealed by GWAS in an Australian bread wheat diversity panel
Source: Front Plant Sci. 2022 Oct 24;13:990915. doi: 10.3389/fpls.2022.990915 (PMC9637935; doi:10.3389/fpls.2022.990915)
Supplement: Supplementary file 3 [file DataSheet_3.zip]

Archive with 5 entries (5 files):
- onlinedata01_phenotype.csv
- onlinedata02__silicoDArT.map
- onlinedata03_SNP.map
- onlinedata04_silicoDArT_genotype.csv
- onlinedata05_snp_genotype.csv
