# Supplementary material for: Multi-stage resistance to Zymoseptoria tritici revealed by GWAS in an Australian bread wheat diversity panel
Source: Front Plant Sci. 2022 Oct 24;13:990915. doi: 10.3389/fpls.2022.990915 (PMC9637935; doi:10.3389/fpls.2022.990915)
Supplement: Supplementary file 3 [file DataSheet_3.zip › onlinedata01_phenotype.csv]

SNP_ID	Plant Height 2016	Plant Height 2017	Zad Scale 2015	Zad Scale 2016	STB WAGG 2015C2	STB WAGG 2016C1	STB HLT 2015C2	STB HLT 2016C2	STB% WAGG 2015C1	STB% WAGG 2015C2	STB% WAGG 2016C1	STB% HLT 2015C2	STB% HLT 2016C2	Nec% WAI161 Exp1	Nec% WAI161 Exp2	Nec% WAI251 Exp1	Nec% WAI251 Exp2	Nec% WAI332 Exp1	Nec% WAI332 Exp2	Pyc% WAI161 Exp1	Pyc% WAI161 Exp2	Pyc% WAI251 Exp1	Pyc% WAI251 Exp2	Pyc% WAI332 Exp1	Pyc% WAI332 Exp2	STB WAI161 Exp1	STB WAI161 Exp2	STB WAI251 Exp1	STB WAI251 Exp2	STB WAI332 Exp1	STB WAI332 Exp2
ID_001	95	83	50	59.5	5.5	6	9	9	33.1	50.8	30.6	99.2	100	12.2	41.3	23.1	39.8	64.7	17.3	0	0	0.4	1.4	7.5	9.1	1.5	1.7	2.3	2.8	3.3	3.1
ID_002	95	85	39.4	54.2	1.7	3.6	6.2	8	11.4	10.3	13.2	60.7	81.1	16.2	54.4	15.7	37.8	48.7	7.9	1.3	1.3	1.1	1.5	4	3.5	2.1	3.1	2.4	3	3.2	2.4
ID_003	90	89	39	55.7	3.1	3.6	3.6	5.4	15.4	18.6	10.3	12.4	65	7.9	27.1	21.9	20.7	19.4	6.2	0.7	0.3	0.2	0	0	0.9	1.6	2.4	2.2	1.9	1.1	1.8
ID_004	95	85	39.7	57.6	1.4	4.2	7.6	8.5	15.9	5.6	16.1	80.6	90.9	48	69.8	42.8	55.9	83.9	37.2	3.8	2	2.2	5.9	12	11.2	3.3	3.9	3.3	3.4	4.3	4.1
ID_005	75	87	36.9	52.8	2.6	3.9	6.9	6.1	16.1	12	14.7	70	68.6	5	16.7	25.6	18.2	66.8	12.5	1	0	0.2	1.2	5.5	4.2	1.4	1.9	2.2	2.1	3.2	2.4
ID_006	90	99	42.9	56.4	4.4	5	8.3	8.3	35.6	30.5	21.3	90.3	91.1	9.1	11.5	54.7	50.8	73.7	37.6	0	0.3	3.6	1.9	7.5	13.3	1.4	1.8	3.7	3.5	3.7	4.3
ID_007	95	80	43.9	59.6	3.3	4.7	8.5	8.9	16.8	19.1	17.5	88.5	97.5	30.9	85.5	30.3	61	86.6	8.2	1.4	0.6	4.6	4.7	5	2.5	2.6	4.3	3	3.9	3.5	2.2
ID_008	100	80	50.9	59.2	5.3	5.9	7.6	8.5	30.3	43.9	29.5	81.4	91.1	23.8	50.1	70	48.2	73.3	26.8	11.9	3.8	10.8	12.5	11.8	7.1	2.4	3.3	4.1	3.6	3.6	3.6
ID_009	90	87	38.2	55.1	4.8	5.9	8.2	7.9	27.7	31.7	32.7	85.5	83.7	26.4	40.2	68.9	36.1	80.1	48.8	2.1	0	4.5	0.3	13	11.7	2.5	2.5	3.9	2.9	4.2	4.8
ID_010	90	82	37	47.7	2.2	3.6	7	7.9	23.5	16.5	12.9	74.5	85.1	20.1	50.5	53.3	41.2	38.9	5.8	0.9	1.1	3.4	0.6	0	1.2	2.3	3.2	3.3	2.9	1.9	1.8
ID_011	90	91	38.3	57	2.1	3.6	6.9	7.9	17.7	11.2	14.5	69	86.6	25.7	60.2	26.9	28	62.6	6.2	0.6	0.6	0.6	0.1	1.1	0.4	2.1	3.6	2.5	2.5	2.5	1.7
ID_012	85	78	43.6	57.2	5	3.5	7.3	7.8	20.3	26.7	15.5	80.5	82	13.7	25.9	39.5	32.6	95.6	17	1.8	0.6	1.3	1.3	9.8	1.4	2	2.6	2.9	2.8	4.4	2.8
ID_013	95	99	38.2	44.7	2.3	4.6	7.3	8.4	30.1	13	19.7	79.1	90.5	38.5	76.2	17.6	48.3	96.4	21.1	0	0.3	0.3	1.6	8.8	2.2	2.8	4.1	2.3	3.2	4.8	2.9
ID_014	85	85	41	47	1.6	3.4	6.6	5.9	13.5	7.1	9.2	64.4	63.5	10.9	8.7	23.3	64.9	64.5	8.5	1	1	2.3	3.6	13.3	6.9	1.8	1.8	2.5	3.8	4.8	2.9
ID_015	90	81	37.7	57.7	2.3	2.9	7	6.3	14.5	13.1	5.8	69.6	68.3	20.4	29.3	34.4	27.4	80.5	20.2	0.8	0	2.9	0.9	15.9	2.9	2.3	2.5	3	2.3	4.3	3.1
ID_016	105	86	31.6	39.6	0.8	2.9	5.6	5.3	13.4	1.9	6.7	60.4	50.4	9.9	5.5	18.5	14.5	70.6	8.7	0.6	0	0	0	7.9	4	1.6	1.5	2.1	1.9	2.5	2.4
ID_017	90	91	44.3	58.4	4.2	5.7	8.2	8.6	36.8	25.6	25.7	88.5	95.4	11.6	41.8	56.7	20.8	24.3	2.5	0.7	0	0.3	0.7	1.3	0.7	1.8	2.9	3.4	2.2	1.4	1.4
ID_018	90	96	37.6	58.9	3.8	5.3	7.9	8.5	30.3	18.5	23.1	83.3	86.6	34.3	69.1	71.3	64.2	94.2	30.2	1.3	0.7	0	0.5	8.3	4.9	2.8	3.8	4.8	3.6	3.8	3.6
ID_019	90	80	42.6	58.3	3	4.4	6.7	7.8	18.3	19.1	15.4	74.5	84.2	12.1	33.3	36.3	22.9	82.6	24.8	1.9	0.4	0.6	0	16.6	7.7	1.8	2.9	2.6	2.3	4.3	3.4
ID_020	90	84	37.3	42.3	2.4	3.3	5.6	6	22.7	14.2	9.2	56.9	61.2	8.6	16.2	17.6	36.5	36.1	2.4	1.1	0.9	0.2	0	0.6	0	1.6	2	2.1	2.6	1.8	1.1
ID_021	85	90	41	58.3	1.8	4.1	7.3	7.5	21.4	7.8	15.7	76.9	77.5	16	28.5	28.5	17.3	82.3	6.4	0.6	0	0.7	0	5.2	2.3	2	2.1	2.4	2.1	3.7	2.1
ID_022	90	90	47.7	58.8	5	6.3	8.2	8.6	44.7	42.1	30	87	91	17.5	15.9	38.9	61.8	77.1	24.8	1.6	0.3	4	11.2	13.5	9.6	2.2	1.9	3.3	3.9	4.5	3.7
ID_023	85	79	45	57.7	4.9	4.9	7.3	8.5	26.9	36.1	21	77.8	88.4	24.4	17.7	18.4	59.8	79.2	35.7	1.6	0.7	0.3	0	8.5	12.4	3.1	2	2.2	3.5	3.8	4
ID_024	95	90	37.6	50.1	3.3	4.3	7	8.5	24.3	22.1	15.2	67.4	89	50.9	96.3	69	71.1	87.5	69.7	5	4.6	4.9	9.7	18	15.6	3.5	4.7	3.9	4	4.7	4.7
ID_025	85	92	36	53.6	3.4	4.3	7	7.5	28.1	15.2	15.7	68.3	84.6	51.2	49.5	14.9	31	58.4	14.5	0.8	0	0.1	0	4.7	3.4	3	3.1	1.7	2.6	3.4	1.3
ID_026	80	90	41.6	59	4.7	6.6	8.5	8	19.9	33.7	31	89.2	86.7	31.5	59.5	47.2	65.5	94.4	30.4	1.7	0.4	2.7	1.1	21.4	17.5	2.4	3.5	3.1	3.5	4.7	4.3
ID_027	80	85	50.3	59	3.5	5.5	6.3	7.2	38.2	24.9	25.5	63.5	79.2	11.6	32.9	99.9	67.6	86.9	69.1	0	0.1	3.3	0.8	15.3	17.6	1.9	2.4	5	3.7	4.3	4.7
ID_028	85	88	40.9	54.8	4.3	5.3	7.7	7.9	37.1	17.4	24.5	80.9	85	15	26.8	42.4	46.2	77.5	39.2	0.3	0.5	2.6	1.6	15.5	3.9	2	2.2	3	3.6	4.1	4.2
ID_029	105	95	36.6	45.6	4.5	4.6	7.7	7.2	35	33.5	17.9	80.9	78.2	21.3	52.9	38	38.2	69.1	24.4	0	0	0	1.5	7.1	3.8	2.4	3.5	2.5	3.1	3.6	3.7
ID_030	85	87	37	57.7	5.7	5.3	6.9	7.2	29.6	46.5	24	72.9	76.2	19.9	21.6	13.2	27.5	72.7	14.5	0.5	0	0	0	0.9	2.3	2.3	2.2	2.1	2.5	3	2.3
ID_031	135	111	30.3	35.6	1	2.3	3.2	4.5	11.5	2.6	3.4	20.7	39.4	9.3	24.4	12.5	13.7	54.6	5.9	1.7	0	0.4	0.3	1.8	1.2	1.8	2.3	1.8	1.6	2.9	1.9
ID_032	85	87	51.7	58.9	3.9	4.3	6.9	7.8	24.2	24.7	15.2	74.3	81.8	12.1	36.2	33.3	8.3	94	12.5	0.6	0	0	2.1	7.7	0.4	1.9	2.8	2.4	1.9	3.8	2
ID_033	90	78	41	59.1	3.6	4.2	5.9	8.4	26.1	21.9	18.7	60.8	91.1	24.9	62.4	43	32.8	64.1	12	0	0.6	0.1	0.5	5.3	1	2	3.3	2.9	2.9	3.2	2.3
ID_034	80	97	36.6	58.2	4.7	6	7.4	7.7	35.6	37.1	30.6	79.9	83.1	32.5	73.8	69.6	66.7	70	27.5	4.2	1.9	3.2	2.2	17.3	10.7	2.7	3.9	3.8	4	4.1	3.8
ID_035	80	89	36.9	59	1.4	5.9	7	8	24.8	8.7	24	71.5	84.9	14.1	46.4	16	24.3	80.4	17.7	0.4	0	0.1	0	3.7	0.7	1.6	3.2	2	2.2	3.6	2.4
ID_036	100	90	52.7	60.1	3.7	5.6	7.2	7.7	37.2	19.4	25.5	77.3	83.5	36.2	47.2	28.3	43	98.6	33.6	0.8	0	0.2	1.6	10.3	5.4	2.9	2.9	2.5	3.4	4.2	3.9
ID_037	85	95	41.6	55.9	2.9	4	5.2	7	17.6	11.4	12.8	50.6	75.4	9.4	27	31.7	23.1	69.7	14.3	0.9	0	0	0	1.3	2.7	1.7	2.3	2.8	2	3	2.9
ID_038	80	84	46.6	58.9	2.4	4.9	6.6	7.8	19.3	9.6	20.1	65.1	84.1	3.5	22.2	25.5	26.7	39.2	7.9	0.1	0	0.3	0	2.1	0.4	1.1	2.2	2.2	2.1	2.3	1.7
ID_039	70	82	45.4	57.7	4.3	6	8.9	9	59.3	29.7	30.8	94.4	100	7.2	27.3	12.3	46	70.2	26.2	0.4	0.3	0	0	9.4	5.4	1.4	2.2	1.8	2.9	3.9	2.9
ID_040	85	80	44.3	58.4	2.9	5.5	7.2	8	24.2	17.7	21.6	73.5	88.2	17.1	44	46.7	82.2	85.7	8.2	0.3	0	0	0.1	3.5	2.8	2.1	1.9	2.9	4.3	3.9	2.1
ID_041	85	89	42	48.2	4.2	4.6	7.6	7.6	47.4	34.9	20.2	82.5	81.4	27.3	70.8	47.9	43.3	96.3	45.4	1.2	0	1	1.9	9.4	10.1	2.3	3.9	3	3	4.7	4.1
ID_042	95	89	49.6	59.7	4.5	5.9	8.9	8.7	54.3	34	32.8	94.9	95.8	22	80.1	45.8	64.6	88.7	30.8	0.8	2	2.2	0.2	14.7	11.1	2.2	4.4	3.4	3.5	4.4	3.7
ID_043	100	89	42.4	57	4.4	4	7.5	8.2	17.9	27.5	15.9	78.6	86.7	15.7	21.7	6.6	10.8	36	5	0.1	0	0	0	1	0.7	1.8	2.1	1.7	1.5	1.7	1.4
ID_044	90	90	40.3	56.4	4.2	3.3	7.7	8.1	16.5	26.5	12	82.2	87.4	19.3	23.9	42.8	52.3	82	6	0.2	0.4	0.2	0.4	7.2	2.4	2.1	2.2	3	3.1	3.7	2.3
ID_045	80	81	40.4	59	3.6	4	7.6	8.6	17.8	19.5	15.5	78.5	91.9	10.9	38.9	23.2	31.2	51	21.8	0.7	0.3	0.3	1.3	2.9	4.8	1.8	2.9	2.6	2.9	3	2.9
ID_046	105	103	38.3	37.6	1.8	4	5.3	4.9	29.7	10.5	17.2	51.9	50.3	30.5	54.5	65.9	59.9	93.5	30	2.3	0.3	2.1	3.7	20.3	11.5	2.7	3.3	3.7	3.7	4.7	4.3
ID_047	110	104	38.2	37.3	3.4	3	5.9	5.3	21.7	21	11.6	60.8	54.3	34.4	40.5	18.3	48.8	100	37.7	0.2	0.6	0	0	8.2	3.7	2.5	3.1	2.1	3.2	4.6	3.2
ID_048	100	83	37.6	41	1.6	3	5.6	6	12.5	9	6.8	60.1	67	3.5	19.5	10.8	11	34.2	4.8	0.1	0	0.6	0.5	1.3	0.8	1.1	2	2	1.9	1.5	1.5
ID_049	90	86	31.7	32	1.8	2.6	3.7	5	14.8	6.2	4.7	33	48.6	41.8	85.7	35.7	40	80.9	9.7	2.6	2.2	5.1	1.3	3.7	3.1	3	4.6	3	3.1	3.5	2.2
ID_050	80	80	56.2	60.8	5.3	6.3	8.9	9	35.4	44	33	94.3	98.6	16.2	30	79.6	84.4	87.8	19	1.5	0.6	1.2	1.2	3.6	1.8	2	2.8	4.3	4.3	3.6	2.9
ID_051	95	83	38.3	52.9	3	3.2	7.3	8.4	26.5	15.7	13.9	79.4	88.4	12.6	23.1	42.5	52.6	95.2	52.3	1.3	0.3	0	1	4	2	1.7	2.2	3.1	3.5	4.1	3.7
ID_052	80	88	38.6	54.2	4	5.2	7.6	7.5	34.5	28.2	20.1	80.9	77.3	9.4	48.3	21.8	62.4	88.1	14.9	0.5	1	1.2	0.7	14	7.4	1.5	3.2	2.6	3.4	4.5	3.1
ID_053	NA	NA	37	46.2	3.8	4.7	5.6	7.4	30.6	24.9	17.2	49.9	79.2	7.3	8.5	66.5	52.8	63.5	13.4	0	0	4.7	0.9	7.4	7	1.8	1.3	3.8	3.1	3.1	4.1
ID_054	95	86	44.3	59	3.8	6	8.9	8.8	49	28	36	93.5	93.3	7.9	40.5	78.4	61.8	69.2	31.3	0.4	0.7	9.3	12.9	15.2	12.2	1.9	3.2	4.5	4.4	4.1	4.1
ID_055	85	88	38.3	58.3	3.7	5.9	8.9	8.7	27	28	28.2	91.5	96.1	41.1	42.9	52.3	73.6	73.5	22.6	0.7	0	0.6	0.3	1.1	4.2	3	2.7	3.1	4	2.8	3.2
ID_056	90	77	37	40.5	3.7	3.7	7	7.3	24.1	23.9	15.1	76.2	80.2	36.8	57.2	37.6	43.2	53.8	6.2	2.7	3.2	0.6	1.3	4.2	0.5	2.9	3.7	2.7	2.8	2.9	1.5
ID_057	105	108	32.6	35	3.6	1.7	5	4.9	5.4	18.3	2.5	50.1	43.2	17.8	59.9	23.3	17.9	73	11.5	0.2	0.2	1	0.9	7.8	1.7	2.1	3.6	2.3	2.2	3.6	2.3
ID_058	100	111	39	57.7	2.6	3.3	6.6	8.3	13.7	17.3	13.8	68.9	87.1	29	38	49.8	14	64.9	9.2	0	2.9	2.4	0.8	6.6	3.5	2.4	2.8	3.2	2.1	3.3	2.8
ID_059	95	86	38.3	59.1	5.1	5.3	7.6	8.2	38.2	37.8	23.8	83.5	89.9	13.3	64.2	32.8	17	68.4	5.3	0.1	0.9	0	0	1.6	0	2.1	3.7	2.6	2.2	3.1	1.1
ID_060	85	87	42.7	58.9	4.8	5.5	8.6	8.6	53	31.5	26.5	90.7	92.3	20.6	50.2	64.8	76.5	91.1	21.7	1	0.5	2	0.8	6.6	5.9	2.3	3.2	3.8	4	4.2	3.3
ID_061	100	125	38.3	37.7	3	3.4	4.6	5	18.4	13.6	10.7	36.3	45.5	22.7	69.4	19	40.7	61.8	5.4	0.5	0.2	0.3	0.4	6.2	0.9	2.3	3.9	2.3	3.2	3.3	1.6
ID_062	95	92	39.9	39.6	3.6	4.6	7	6.4	35.6	22.9	20	75	70.6	8.4	31.1	40.2	42	96.6	24.9	0	0	0	1.2	5.3	0	1.7	2.6	2.5	2.8	4.2	3.5
ID_063	100	100	34.5	43.7	4.7	3.6	7.3	7	16.9	33.7	9.8	77.5	75.7	24.4	47.5	24.8	18.5	89.6	69.4	0.1	0.2	0	0.4	10.1	10	2.2	3.1	2.4	2.2	4.1	4.7
ID_064	80	79	49.6	60.4	3.8	5.4	7.6	8.6	40.5	23.3	30.4	81.6	92	19.5	78.5	37.3	89.3	81	17.8	0.5	0	2.2	1.1	8.1	9.9	2.8	4.2	2.9	4.4	3.9	3.3
ID_065	110	122	34	30.2	0.9	1.6	2.6	3.4	9.5	2.7	0.9	10.6	20.4	12	18	13.9	16	50	5.6	0.4	0	0	0	1.9	0.9	1.8	2	2	1.9	2.2	1.9
ID_066	100	92	41.6	52.9	4.1	5.6	8	NA	39.4	27.6	30.1	86.1	94.5	17.2	46.5	62.9	48	67.9	24.2	0.2	0.2	14.1	11.6	17.5	10.1	1.9	3.4	4.2	3.4	4.2	3.9
ID_067	90	84	38.3	49.7	5.4	5	7	7.5	19.6	41	26.5	78.6	79.9	7.9	26.6	33.3	26.3	66.6	14.7	0.7	0.6	3.3	2.1	1.4	2.2	1.5	2.5	2.9	2.5	3.3	2.9
ID_068	85	84	43.6	48.7	3.9	5	7.2	6.8	53.2	21.4	23.8	78.5	70.2	50.4	65.3	21	80.2	96.1	61.2	0.7	0	0.3	0.3	16.8	10.2	3.4	3.6	1.9	4	4.4	4.8
ID_069	110	114	37.3	38.9	3.1	3.6	5.6	4.6	9.3	15.3	9.8	55.9	43.5	15.6	63.1	48.1	40	67.5	9.6	1.2	0.6	4.6	1	2.8	2.8	2.1	3.5	3.4	2.9	3.1	2.4
ID_070	80	81	37.6	56.3	5.8	5.6	8	8	36.2	47.1	29.7	86.5	84.5	15.3	21	16.9	35.2	89.5	43.5	4.1	0	2.6	2.2	10.5	3.6	2	2.2	2.4	3	4.2	3.5
ID_071	95	82	37	50.7	5.5	4.9	6.9	6.9	38.1	46.7	22.4	76	79	13.8	50.4	34.7	17.4	100	46.5	0.7	0.2	0.1	0.8	13.3	8.5	1.8	3.1	2.6	2.4	4.6	4.2
ID_072	90	90	34.3	49.7	2.9	3.3	6.2	7	21.4	21.7	10.2	74.2	74.9	18.6	8.8	21.8	45.8	82.7	23.3	0	0	0	0.1	2.9	0.7	2.1	1.6	2.3	3.1	3.6	2.7
ID_073	80	70	46.6	57	3.7	4.3	7.3	8	20.9	22.3	13.8	77.3	84.9	10.3	38	26.3	2.9	51.1	2.2	0	0.3	0	0.2	0.7	0.1	1.9	2.7	2.4	1.2	1.7	1.2
ID_074	85	81	50.2	58.2	4	5.2	7.3	7.2	29.8	26.7	23.7	75.4	81	5.1	32.9	47.1	25.7	79.6	24.7	0	0.3	1.9	0.3	11.9	14.1	1.2	2.5	2.9	2.3	4.5	4.3
ID_075	80	88	39.6	45	4.1	5	8.2	7	26.9	28.3	20.1	86.8	75.7	18.2	50.6	65.6	16.9	88.6	47.5	2.1	1.9	5.3	6.8	5.9	12.4	2.1	3.4	4	2.3	3.9	4.4
ID_076	110	100	39.6	57	4.5	5.4	7.9	8	37	29.4	24.1	87.8	87.5	26.9	17.6	21.7	19.9	85	10.2	0.1	0.1	1.7	1.7	8.1	2.8	2.3	2	2.2	2.3	3.7	2.5
ID_077	85	79	55.2	59	4	5.6	8.2	8.6	30.7	27.9	23.5	86.2	91.3	25.1	32.8	41.6	37.1	61.4	20.6	1.7	0.6	1.6	2.7	3.2	4.1	2.4	2.7	2.8	2.9	3.3	3.2
ID_078	90	89	30.6	54.2	3.7	5.4	5.3	8.5	10.7	19.3	28.3	48.6	88.9	31.9	59.1	43.1	64.2	76.8	28.6	1	0	1.8	0.7	5.2	6.6	2.7	3.4	3.1	3.7	3.3	3.5
ID_079	95	106	36.6	53	2.4	3	6.9	7.1	20.8	9.8	12.5	55.3	77.3	10	46.5	13.7	12.5	80.4	11.7	0	0.3	0	0	2.6	0.6	1.7	3	2	1.9	3.6	1.8
ID_080	80	NA	42.3	57.7	5.5	5.3	9	8.6	28.2	46.7	24.6	93.7	90.6	9	30	NA	NA	64.7	30.4	0	0	NA	NA	9.2	11.7	1.5	2.6	NA	NA	3.8	3.9
ID_081	90	95	38.3	58.9	1.6	3.3	3.2	7.2	6.9	7	8.4	16.4	76.5	7.8	29.4	18.7	24.4	73.3	2.1	0	0	0	0	2.3	0.1	1.5	2.5	1.8	2.5	2.9	1
ID_082	90	82	42.7	59	5.2	5.6	8.3	8.6	30.3	37.8	27.1	90.1	95.3	16.2	29.6	19.9	47.3	72.4	17.6	1	0	0	1.3	4.5	5.9	2.2	2.3	2.3	3	3.7	3.5
ID_083	90	91	37.6	48.7	3.8	3.9	6.6	7.5	14.4	27	12.2	68	77.5	14.6	16	27.8	16.3	80.9	8.9	1.1	0	0	0	7.6	0	1.7	1.8	2.3	2.3	3.9	1.8
ID_084	95	100	30.2	37.1	2.6	2.3	5.6	4.9	9.2	14.8	6	58.2	43.8	10.9	55.2	8.1	14.8	62.2	3.9	0.3	0.3	0	0.2	1.4	0	1.4	3.5	1.5	1.8	2.9	1.2
ID_085	95	92	38.3	42.3	4.5	4.3	7	7.2	46.7	33.7	18.8	73.9	80.1	65.1	87.6	77.1	50.4	82.1	64.1	0.2	0.4	0.6	1.7	18.7	16.8	3.6	4.5	3.7	3.3	4.4	4.7
ID_086	85	85	36.9	54.8	5.5	5.6	7.9	8.6	43.5	47.2	28.3	85.2	91.6	17.2	49.9	58.1	75.5	79.1	50.8	1	0	0.9	2	8.5	3	2.1	3.1	3.5	4	4	3.9
ID_087	95	78	57.5	61.5	2.8	6.2	8.3	8.5	42.3	21.1	28.3	88.5	92.3	5.2	22.4	59.7	44.5	84.4	25	0	0.7	2	1.6	3	2	1.4	2.4	3.5	3.2	3.5	2.7
ID_088	85	92	36.4	48.9	3	5	7	6.9	28.5	16.7	17	73.2	71.7	19.9	45	69.7	68.5	78.7	36.8	1.3	0	1.6	0.3	5.3	8.2	2.3	3.2	3.6	3.8	3.5	3.9
ID_089	80	78	33.6	55.7	5	6	8.7	8.5	42	40.1	31.3	91.6	94.4	8.7	30.4	74.5	54.3	81.1	50.4	0.9	0	9.3	2.2	4.4	8.1	1.8	2.6	4.2	3.4	3.8	4.3
ID_090	95	91	39.5	55	2.7	4.6	8.7	8.7	21.4	18.9	19.1	92.8	92.3	14.9	48.2	43.5	29.5	96.8	13.7	1	0	2	1.3	2.7	3	2.1	2.9	3.1	2.7	3.2	2.4
ID_091	80	81	43.2	60.2	4.2	7	8.6	8.8	18.9	24.8	36.2	91.1	96.4	9.6	37.3	11.7	47.3	100	9.9	0	0	0	0.2	4.5	0	1.7	2.8	1.9	3.2	3.9	2
ID_092	90	88	37.6	48.9	4.5	4.7	7	8.3	36.6	30	20.6	70.7	87.8	10.4	54.4	84.9	36.4	97.4	41.2	0	0.7	2.8	2.2	8.3	11.5	1.7	3.5	4.3	3.5	4.4	4.1
ID_093	95	90	35.3	36.7	4.3	3.9	7.3	6.5	18	34.4	18.7	75.7	76.7	20.2	44.9	45.5	54.1	62.9	17.8	4.7	0.1	3.9	2.3	4.3	6.4	2.4	3.4	3.4	3.4	3.3	3.2
ID_094	90	90	40.5	59	4.1	5.7	8.6	8.9	52.9	26	26.8	92.5	94.2	43.9	28.1	46.1	60.4	85.9	52.4	3.4	1.5	2.6	0.4	15.1	14.1	3.3	2.2	3.2	3.5	4.4	4.7
ID_095	75	87	40	37.1	3.4	3.6	7.3	6.3	37.5	17.3	14.2	75.8	65.3	62.8	84.8	49.6	41.4	85.4	11.7	12.5	2.2	2.9	4.4	10.1	4.7	4.1	4.4	3.6	3	4.1	3
ID_096	100	89	36.9	38.3	5.1	4.3	6.2	5.8	34.2	41.4	22	65.2	60.2	32.1	57.5	42.2	57.3	66.3	15.8	0.6	0	1	1.1	3.1	3.4	2.8	3.5	3.4	3.5	3.5	2.9
ID_097	85	94	36.6	46.4	4.6	4.6	6.9	7.4	36.4	31.1	15.4	72.4	78.9	12.7	34.6	45.5	24.6	94.2	38.8	0	0	0	0	8.3	4.9	1.9	2.6	3	2.2	4.2	3.8
ID_098	80	91	38.3	46.3	5.2	4.9	7.9	8.2	29.6	43.3	19.5	84.8	89.9	40.7	31.1	43	60.5	83.9	54.8	1.4	0.7	2.3	2.1	9.9	22	2.6	2.5	3.4	3.6	4	4.9
ID_099	90	91	48.3	54.1	4.4	5	8	8.2	37.9	30.8	24.6	83.6	87.9	16.1	47.1	55.2	23.6	90.4	20.6	2.2	1.7	2.4	2.4	17.8	10.6	2.7	3.1	3.5	2.4	4.5	3.4
ID_100	95	89	42.3	57	3.9	5	6.7	8.4	41.1	24.8	23.4	72.4	91.2	23.7	16.4	31.3	15.3	100	13.8	1.7	0.1	3	0.9	11.7	1.1	2.3	1.7	3	1.9	4.9	2.6
ID_101	75	74	53.3	60.4	4.9	6.6	7.9	9	44.2	40.8	29.5	85	96.7	24.5	18.2	78.1	96.5	76.1	15	0.1	0	1.2	1.4	5.9	3.6	2.4	2.7	4.1	4.8	3.8	3
ID_102	90	90	52.6	58.7	4.4	5.6	8.9	8.5	48.9	36.3	31.3	95.2	94.8	15.6	61.5	42.9	38.1	72.9	15.8	1.1	0.6	0.7	3.6	4.1	3.1	2.2	3.5	3.1	2.6	3.4	2.9
ID_103	90	88	37.6	53.1	4.5	5.6	8	8.1	28.3	34.9	21.6	83.6	84.4	8.7	33.2	26.9	38.2	96.7	20.2	0.7	0	0	0	8.2	7.9	1.7	2.9	2.7	3	4.1	3.4
ID_104	85	78	43	44.9	3.7	4.9	6.9	7.8	43.7	25.9	21.6	73.7	81.3	51.3	59.5	67.7	41.3	85.8	25.4	0.9	0.7	2.1	0	12.2	8.6	3.3	3.6	4	3.2	4.5	3.5
ID_105	85	83	38.3	50.9	5.1	5.2	7.9	8.5	38.4	40.7	23	85.4	94.1	19.6	45.2	24.5	48.5	91.9	28.1	9.5	0.2	2.2	0.1	10.1	5.2	2.3	3	2.4	3.4	4.3	3.6
ID_107	130	115	36	36.9	1.7	2.6	3.3	4.2	8.7	9.1	5.6	16	35.3	0	9.8	27.8	10	31.3	2.4	0	0	0	0	2.1	0.4	1	1.4	2.3	1.9	2.2	1.2
ID_108	90	93	38.3	38.1	3.5	4.7	5.7	5.9	44	21.1	19.8	61.6	61.7	16	50.2	47.7	14.3	66	31.1	0	0.3	2.6	2.9	5.2	4.8	2	3.1	3.4	2	3.1	3.4
ID_109	90	86	38.3	50.2	3.9	5.6	7.2	8.2	40.6	27.9	30.9	80.2	84.9	60.4	92.8	84.4	65.9	91	45.2	1.5	0.6	3	0.3	17.9	10	3.6	4.7	4.5	3.9	4.7	4.3
ID_110	75	75	37.7	57.5	2.4	4.3	7	8.1	23.8	14.9	16.4	68.8	87	2.5	15.6	24.6	35.4	85.3	29.1	0	0	1.3	0.2	4.4	4.4	1.1	1.8	2.4	2.6	3.9	2.9
ID_111	80	94	34.9	47.8	2	4.7	7.2	6.4	21.4	23.7	16.4	73.7	66.2	9.8	56.7	33.3	35.2	100	32.5	0	0.2	0.7	0.9	4.6	4.8	1.4	3.2	2.5	2.8	4	3.5
ID_112	80	86	45	57.8	4.5	4.3	8.1	8.4	24.4	32.3	18	85.7	91.8	31.4	45	45.8	53.5	88.9	30.2	0.4	0.2	1.3	0.7	14.2	1.9	2.7	3	3.1	3.3	4.5	3.3
ID_113	90	93	32.9	37.1	4.1	3	4.9	6.4	34.5	25.8	10.5	43.8	71	72.1	72.1	63.6	55.2	63.1	26.7	11.7	5.3	3.3	8.8	4.2	4.2	4.1	4.2	3.9	3.8	3.6	3.1
ID_114	95	89	40.7	49.6	4	5	7.9	8.8	56.9	31	22.2	84	92.9	52.3	75.7	84.8	97.2	96.4	51.7	0.1	0.9	2	0.2	24.8	10.1	3.6	4.2	4.4	4.9	4.8	4.5
ID_115	105	107	40.2	46.9	5.2	5.2	7.7	6.7	52.1	37.4	28.9	82.1	70.1	29	57.5	48.5	32.8	88.4	59	1.6	0	1.5	1	16.9	9.7	2.4	3.4	3.7	2.8	4.2	4.5
ID_116	80	90	36.6	50.3	4.5	5	6.7	7.5	46	35.3	26.4	69.5	79.7	44	84.2	60.3	81	83.3	48.7	2.5	0.3	6.2	2.4	18.3	7.7	2.9	3.7	3.7	4.2	4.6	4
ID_117	85	92	43	56.1	4.4	5.9	7.9	8.4	27	30.9	31	80	90.9	5	67.3	43.6	47.3	58.8	1.6	0	0.7	0.7	0.1	0.6	0	1.6	3.7	2.9	3.2	2.4	1.3
ID_118	100	87	41.6	50.8	4	5	8.2	8.8	37.1	22.3	18.7	88	92	24.8	9.7	39.1	68.6	100	72.2	0.4	0.6	2.6	2.2	16.2	12.2	2.1	1.9	3.2	3.7	4.5	4.6
ID_119	80	78	29.3	28.3	0.8	2.3	4.3	5.3	19.1	4.3	3.5	39.1	49.6	50.9	49.2	59.6	36	53.3	17.6	1.9	2	1.3	3.2	3.1	4.8	3.1	3.2	3.3	2.8	2.8	3
ID_120	80	82	28.9	29	1	2.2	5	5.2	15	3.5	3.3	52.6	57.3	33.6	69.5	50.2	35.7	69.3	41	8.2	8.5	12.2	8.2	11	12.9	3.2	4	3.8	3.3	3.9	4.2
ID_121	95	87	46.6	55.9	5.4	5.3	9	9	29.8	36.4	23	96.8	97.1	35.4	47.2	47.3	64.4	94.6	31.2	5.9	5.4	4	3.3	19.3	8.3	2.7	3.3	3.3	4	4.9	4
ID_122	85	83	58.3	63.5	5.1	5.8	8.6	8.5	43.1	40.7	27.6	90.1	94.9	7.3	30.8	9.7	12.5	82.2	4.3	0	0	0.3	0	2	0	1.5	2.7	1.9	1.9	3.2	1.7
ID_123	90	83	47.6	59.5	4.2	4.9	8.3	9	25.1	34.4	20.3	89.1	99.5	20.7	83.5	50.1	51.6	69.1	11.6	0	0.3	1.2	1.4	2.1	1.4	2.1	3.9	3.5	3	3	2.4
ID_124	110	115	36.6	36.9	2.9	3.2	5.2	4.5	23.5	14.4	9.3	49.8	39.5	9.2	25.2	4.5	15.1	70.7	4.3	0.3	0.3	0	0	2.2	0	1.4	2.2	1.4	1.8	2.8	1.4
ID_125	60	66	50.6	49.9	2	4.2	7.3	7.3	13	9.3	15.5	78.4	80	7.8	26.6	9.4	10.5	46.8	7.4	0.8	0	0	0	0.4	1	1.6	2.7	1.6	1.7	1.9	1.7
ID_126	85	86	42.4	58.3	4	4.9	6.9	8.5	32.4	23	22.3	73.2	89.9	4.6	9.2	19.8	25	90.6	13.7	0	0	0	0	4.3	1.3	1.6	1.5	2.2	2.1	4.3	2.5
ID_127	80	85	53.9	62.8	3.4	5	7.8	9.1	35.2	24.6	27.1	83	95.9	26.5	40.3	38.6	94.3	98.1	22.1	0	0	1.3	0.5	6.9	7.5	2.2	2.8	3	4.6	4.6	3.6
ID_128	95	94	47.2	58.9	1.8	4	5.9	6.9	15.5	9.7	14.2	47.7	76.5	28.8	21	40.6	70.6	40.6	6	0	0	0.3	0.2	1.5	0	2.3	2	2.6	3.6	2.2	1.2
ID_129	85	87	34.9	37.7	4.3	4.9	5.3	5.7	42.3	33.3	22.9	57.8	59.7	8	23	11.3	22.3	64.4	26.8	0	0	0.2	1.3	4.2	7.5	1.5	2.3	1.9	2.2	3.3	3.4
ID_130	90	84	46.3	59	4.5	4.6	8.9	9	20.8	38.3	20.6	94.2	95.5	20.6	59.1	12	14.5	56.3	6.5	3.2	0.2	0.6	0.3	1.9	0	2.5	3	2.2	1.7	2.6	1.7
ID_131	90	94	37	56.3	3.1	4	6	8.9	21.5	21.1	17.4	56.3	87.4	12.8	31.1	10.2	46.6	99	21.1	0.2	0	0	0	8.1	1.7	1.9	2.6	1.5	2.8	4.1	2.9
ID_132	80	84	44	59.1	3.5	5.7	5.3	7.2	24.2	20.7	22.1	61.6	76.4	8.7	33.8	38.8	39.6	66.4	29.3	0.3	0.2	1	0	1.3	3.7	1.5	2.8	2.7	2.7	3.3	3.4
ID_133	80	86	48.6	59.3	4.4	6	8.6	8.9	36.3	31.3	26.1	91.1	94.6	10.6	19.6	43.2	53.1	88.9	22.7	1.6	0	2.6	2.3	13.5	7.5	1.7	2.1	3.3	3.7	4.5	3.3
ID_134	90	89	47	58.9	5.7	6.2	8.6	8.6	26.7	47.4	33.3	95.6	92.4	15.3	34.6	52.8	64.4	87.5	58.8	0.8	0	1.2	0	9.5	16.4	2	3	3.6	3.7	3.8	4.6
ID_135	85	74	38.6	46.4	3.6	5.3	7.2	7.8	11.5	17.8	21.2	75.3	84.9	12.5	36.8	25	24.1	94.9	39.2	0.9	0	1	0	1.8	0.8	1.9	2.7	2.2	2.1	3.5	2.9
ID_136	80	82	39	55.6	4.7	4.3	6.9	7.2	33.6	34.7	20.6	74.6	80.9	13.7	28.8	32.4	52	90.1	5	2.4	0.7	1.8	1.4	5.4	1.1	1.9	2.5	2.9	3.3	3.6	2.5
ID_137	85	88	34.6	50.3	3.1	4.3	8	7.9	24.3	17.9	17.7	83.2	82.7	8	56.7	32.3	22.4	80	5.4	1.3	0	1.7	2.3	2.9	0	1.8	3.6	2.6	2.4	3.3	1.4
ID_138	85	93	40.3	59.1	4.2	5.2	8.3	8.2	34.6	33.5	26.4	88.3	94.5	31.3	68.6	72.3	77.2	89.2	16.2	0.7	0.3	1.6	1.4	13.1	3.8	2.4	3.9	3.9	3.9	4.3	3
ID_139	90	93	37.7	39	2.9	3.7	8.3	8.4	14.3	19.1	12.9	86.5	90.1	36	23.5	30.8	30.1	74.1	7.3	1.2	0.3	0.5	1.4	4.5	1.4	3	2.3	2.8	2.8	3.4	2.1
ID_140	80	87	41.7	58.8	3.9	5.9	8.5	8.7	52	32.7	28.8	90.7	94.6	23.9	70.3	68	55.6	95.1	22.2	0.1	1	1.7	1.4	4.3	1.8	2.4	4	3.8	3	3.8	3.1
ID_141	90	89	44.3	59.6	4.1	5.6	8.2	9	26.8	28.3	22.7	86.9	97.4	8.2	36.8	22	39.4	98.1	17.1	0.2	0	0.4	0.2	6.8	2.8	1.9	2.7	2.3	2.9	4.1	2.7
ID_142	80	86	31.9	38.7	2.6	2.3	3.3	5	10.4	13.5	6.9	13.8	50.6	4.4	5.2	1.2	6	11	2.5	0.1	0	0.1	1.3	3.7	0.7	1.1	1.3	1	1.4	1.8	1
ID_143	105	96	34.6	46.5	2.6	4.2	3.5	4.3	11.5	14.6	10.6	20.6	34.7	6.1	10.7	2.5	16.1	36.6	2.9	0.1	0.1	0	0.2	1.1	0.3	1.4	1.7	1.1	2	1.8	1.2
ID_144	80	83	39.7	56.6	5.3	5.2	8	8.7	36	33.9	27.5	87.7	96.2	41.9	76.8	74.9	51.1	78.3	23.6	0.4	1.9	0.9	0.4	10.9	2.1	2.7	3.9	3.7	3	3.8	3
ID_145	100	85	38	46.8	3.9	4.7	8	7	44.8	23.6	22	88.3	73.9	20	34.1	20.4	47	85.5	74.2	0.5	0	0.7	0.1	12.1	23.4	2.1	2.7	2.3	3.1	4.3	4.8
ID_146	85	78	30.3	34.8	2	2.3	5.6	4.4	20.8	9.4	3.4	54.5	44.6	39.4	68	51.7	51.3	58.3	20.8	6.5	0.9	4.4	3.5	1.8	3.2	3.1	4	3.8	3.4	2.9	2.9
ID_147	85	81	42.2	48.8	4.8	5.2	7.6	8.2	33	42.9	19.4	81.2	86.9	27.5	22.2	39.1	21.7	75.9	17.4	0.1	0	0.6	0	3.8	2.4	2.6	2	3	2	3.4	2.7
ID_148	90	84	29.3	30.1	1	1.6	5	4.5	7.8	2.3	3.1	42.1	49.8	36.2	64.3	32.3	39	79.1	10	0.7	0	2.3	1.8	3.8	2	2.5	3.5	2.7	3	3.3	2.5
ID_149	90	86	30.6	35	2.4	2.6	5	5.1	14.3	10.6	5.1	56.6	52.9	17.1	60	44.4	37.5	56	7.5	0.8	0	2.6	1.4	1.9	0	2.1	3.6	3.1	2.6	2.8	1.7
ID_150	100	95	48.3	61.5	4.2	5.3	7.3	8.6	33.7	28.4	27.1	78.6	89.9	47	58.9	75.7	31.4	92.8	26	0.6	1.9	1.6	1.3	3.6	2.4	3.1	3.5	4.3	2.6	3.5	3
ID_151	100	98	31.6	34	3.6	2.9	6.6	6.2	11.7	29.3	9.8	64	65.2	31	96.8	14.9	36.6	87.9	42.7	1.6	0.2	0.1	0	19.6	3.6	2.6	4.8	1.9	2.8	4.6	3.9
ID_152	100	97	31.4	37	4.3	3.3	5.3	4.9	24.1	30.3	11.7	49.6	50.4	16.4	31	63.7	31.8	92.9	56.9	0.9	0	6.3	2.2	23.6	15.2	2.2	2.7	3.7	3	4.6	4.5
ID_153	100	94	40.2	57.6	3.9	5.2	8	8.6	29.5	26	23.1	85.4	92.7	23.2	66.6	35.7	45.6	94.8	27.6	0.8	5.8	6.3	0.9	12.9	10.1	2.3	3.8	3.4	3.1	4.3	4.3
ID_154	95	86	35.9	45.7	2.7	4.3	7.3	7.4	23.7	18.8	15.1	78.5	79.4	14.5	66.6	71.4	52.5	80.8	23.5	2.8	0.3	3.4	4.1	7.4	5.2	2.2	3.9	4.1	3.4	3.7	3
ID_155	90	89	41	57.6	3.1	5.3	8.9	8.6	34.6	18.3	25.5	93	91.9	10.4	45.1	25.6	37.8	81.3	27.3	0.1	0	0.1	0.5	5.5	5.2	1.7	3	2.4	2.8	4	3.5
ID_156	85	76	52	59	4.8	4.9	8.2	8.9	32.5	36.6	21.7	88.5	97.6	12.7	29.1	50.1	73.4	87.1	29.1	0	0	0.9	0.6	4.9	6.1	1.7	2.6	3.3	3.8	3.7	3.7
ID_157	85	85	37.5	56.2	3.3	3.9	7	6.6	21.9	19	15.7	60.6	68.3	7.5	15.7	9.3	2.8	45.5	3.8	0	0	0.3	0	3.5	3.3	1.5	2	1.5	1	2.4	2.1
ID_158	90	88	38.7	58.9	3.8	5.6	7.3	8.9	23.7	27.4	29.3	81.7	96	14.6	42.7	34.6	50.3	82.5	7.9	0.3	0	0.3	0	1.6	1.2	1.9	2.9	2.7	3	3.3	1.9
ID_159	95	91	30.4	37.3	1.8	3	6.6	6.5	17.6	10.4	8.6	68.8	69.1	25.8	57.3	30.7	49.1	69.7	9.6	1.3	0	0.7	0.7	3.3	1	2.2	3.4	2.9	3.4	2.7	2.1
ID_160	80	93	41	56.3	2	4.1	7	7.9	20	11.4	12.8	73.6	81.8	5.7	21.6	14	8.3	39.6	1.5	0.3	0	0	0	6.8	0.5	1.4	2.4	1.9	1.4	2.9	1.1
ID_161	80	87	40.3	58.2	3.5	5.2	7.9	8.2	23.3	21.5	25.5	82.3	88.8	50.6	49.6	67.8	79.6	84.2	57.6	3.9	0.6	2.8	1.6	12.7	18.6	3.1	3.1	3.8	4	4.1	4.5
ID_162	80	112	30.3	30.7	3.2	2	4.6	4.5	10.3	16.5	4.1	39.8	50.5	29.4	40	17.8	25.6	71.3	25.4	0.4	0	0	0.2	8.4	4.9	2.3	2.9	2.1	2.7	3.9	3.2
ID_163	90	97	37.9	47.6	4.5	4.6	6.5	6.6	25.8	33	20.4	68.5	67	25.1	61.8	28.4	43.4	86.5	10.3	0.3	0.1	0.6	0	8.1	3.4	2	3.7	2.9	3	4.1	2.8
ID_164	90	90	35.6	39.8	1.9	3.4	6.6	6.3	10.8	9.4	10.6	65.8	67.9	9.6	48.6	25	11.1	59	7.1	0.2	0	3	1.7	4.8	1.4	1.8	4.3	2.6	1.8	2.9	2.2
ID_165	75	82	39.6	59.1	4.3	5.9	8.9	9.1	43.1	30.6	32.5	93.2	98.7	14.1	32	80.6	70.7	90	40.9	1.2	3	2.2	0.1	3.9	4	2	2.5	4	3.8	4.2	3.8
ID_166	100	93	34.6	40.3	3.5	4.3	6.8	6.5	25.4	10.4	16.7	72.2	67.5	5.3	19.6	16.2	34	83.7	21.1	0	0.3	0	0	0.5	0.5	1.1	2.3	2.1	2.7	2.9	2.5
ID_167	90	87	37.8	50.2	4.1	4.9	8.1	8.2	37.4	28.7	22.4	89	89.4	35.7	64.3	88.9	50.7	93	17.3	2.5	2.2	3.7	1.6	5.8	4.6	2.8	3.5	4.5	3.2	3.8	2.8
ID_168	80	85	44.7	56.3	4.2	5.3	7.7	7.7	25.5	29.1	24.7	81.6	83.4	8.7	47.2	11.4	36.3	82.4	8.6	0	0	0	0.2	3.9	0.2	1.7	3.1	1.8	2.8	3.5	1.8
ID_169	80	90	35.9	55.1	4.9	4.3	8.3	8.4	27.1	40.5	20.7	87.5	88.7	20.8	30.9	23.3	51.9	85.2	37.7	0.4	0.6	1.6	0.6	8.5	5.3	2.2	2.6	2.5	3.2	4	4
ID_170	95	88	42.9	55	2.6	3.7	6.3	7	18.9	14.1	13	68.5	75.3	10.2	12.9	10.2	29.9	30.2	14	0	0.2	0	0.9	1.7	1.1	1.5	1.7	1.7	2.4	1.9	2.1
ID_171	85	92	38.3	48.2	2.8	4.6	6.8	6	22.7	14.6	19.9	71.1	62.3	24.3	58.7	32	27	67.3	19.4	2.4	0	0.3	0.2	5.1	6.5	2.5	3.4	2.7	2.6	3.1	3.3
ID_172	90	88	30.3	35.1	2.9	3	5.9	5.2	25.6	10.9	9.5	58.6	55.8	28.6	76.6	59.4	52.9	83.4	33.5	2.2	1	10.6	3.2	9.2	5.8	2.9	4.3	3.9	3.7	4.1	3.6
ID_173	90	85	38.3	57.6	4.5	5.6	8.9	8.3	28.6	34.7	27.4	95.6	91.2	33.3	55.7	60.2	56.6	89.9	17.3	0	0	0.5	2.5	4.8	9.9	2.6	3.4	3.6	3.7	3.8	3.5
ID_174	105	84	30.7	32.8	1.1	2.6	5.9	4.7	10.6	5.2	2.9	64.1	46.4	22.6	61.4	32.8	61.7	54.9	12.7	3	2.9	6.4	3.3	1.3	3.9	2.5	3.5	2.6	3.5	2.5	2.7
ID_175	80	85	37.6	59	4.1	5	6.3	8.3	43.5	26.1	23	60.6	90.2	10.6	38.9	16.1	61.7	87.3	13.8	0.1	0	0.2	0.3	7.6	2.2	1.5	2.7	2.1	3.9	4	2.5
ID_176	85	79	42.3	56.9	4.4	5.3	7.9	9.1	41.4	26.6	28.8	86.3	95.7	12.2	69.3	75.6	36.3	77.4	20.9	3.7	0.7	1.6	2	12.4	4.6	2.7	4	4.2	2.8	4.1	3.4
ID_177	90	81	36.3	49	3.2	3.9	7.3	6.2	19.5	18.9	12.3	71.7	66	18.1	14.8	25.6	18.9	31.8	1.9	0.4	0.6	0	0.1	5.9	0	2.1	1.7	2.2	2.1	2.3	1.1
ID_178	90	86	37.9	52.8	3	3.9	6.6	6.4	19	13.5	15.3	68.5	68.3	7.2	24.2	20.8	13.6	48.7	5.7	0	0	0.2	0	2.4	0.7	1.2	2.2	2.1	1.8	2.2	1.7
ID_179	95	88	42.3	58.2	2.9	4.3	8.2	9	17	15.9	17	87	97.4	10.5	50.2	22.6	32.8	78.6	5.6	0	1.2	1.4	0.7	10.7	3	2.4	3.3	2.2	3	4	1.7
ID_180	85	82	29.3	30.8	1.5	1.7	2.6	4.2	9.2	7	2.9	10.2	40.2	7.8	11.9	9.6	8.3	3.7	1.2	0	0	0	0	3	0.1	1.5	1.8	1.5	1.3	0.7	1.3
ID_181	80	80	31.3	31.3	2.5	2.3	4.7	5	22.5	14.9	4.3	39.2	49.3	7.6	40.1	25.7	4.3	42.8	19.4	1.3	0	2.3	0.4	5.2	3.2	1.7	3	2.8	1.3	3.1	2.6
ID_182	90	86	56.3	64.5	4.1	6.7	8.9	9.3	38.4	29.4	33.7	98.8	100	26.3	33.7	69.2	55	63.7	45.4	2.3	0.3	1.6	1.9	9	11.2	2.5	3	4	3.7	3.9	4
ID_183	80	77	43	55	3.7	4.9	7.3	8.9	43.7	24.5	19.9	79.6	94.4	11.1	64.5	39.7	28.1	100	39.5	0	0	0.3	0.1	7.2	6.2	1.3	3.7	2.7	2.3	4.3	4
ID_184	75	80	34.6	50.9	5	4.3	7	8	40.9	35.6	17.2	75.3	85	17.7	20.5	30.6	36	66.2	31.7	0	0.7	1.6	0.7	3.9	4.1	2	2.1	2.7	2.8	3.3	3.4
ID_185	85	83	34	36.9	3.1	2.6	7	5.5	17.8	19.2	7	76.1	63.5	3.6	33.6	0	19.3	60.1	23	0.5	0.4	0	0	4.1	3.2	1.5	2.7	1.2	2.2	3.4	3.2
ID_186	120	133	36.3	37.1	2.4	3.6	5.6	5.1	15.4	11.5	16.1	54.4	56.7	12.7	63.3	19.2	60.9	76.9	14	0.7	0.9	2.2	1.4	9.5	3.4	1.7	3.7	3.4	3.6	3.9	2.8
ID_187	95	97	38.4	43.6	4.6	4.6	7	7	41.9	31.5	21.9	74	76	46.9	70.3	52.5	56.1	92.8	49.4	1.9	2	1.6	0	14.9	7.1	3	4	3.2	3.5	4.4	4.3
ID_188	85	81	51.9	58.9	3.6	5.6	8.3	8.8	23	24.5	27.3	87.1	98	18.2	21.6	63.8	47.9	70.3	18.2	0	0	2	1.8	4.9	4.5	1.9	2.4	3.8	3.5	3.4	3.1
ID_189	90	88	31.2	30.7	1.3	2.3	5.6	5.8	20.1	9.6	2.5	60.1	60.8	8.6	48.9	36	30.5	67.6	17.8	2.8	0	2.3	13.1	12.9	13.5	2	3.2	2.8	3.2	4	3.8
ID_190	90	87	39.5	48.9	4.2	5.2	7.3	6.5	32.1	34.2	27	79.1	69.4	53.1	86.6	62.1	69.3	83.2	34.7	1	0.6	3	1.2	12	9.3	3.4	4.5	4	3.8	4.1	4
ID_191	90	88	38.1	47.5	3.7	4.3	6.6	8.3	34.1	27	17.7	69.7	84.9	11.7	29.9	50.6	51.3	81.3	40.1	0.4	0.1	3.4	3.4	5.9	4.3	1.9	2.7	3.4	3.3	3.7	3.8
ID_192	80	88	36.6	55.7	4.3	4.9	7.4	8.3	34	28.8	22.2	80.5	87.7	28.4	75.6	74.8	60.7	93	46.7	0.7	0.2	2	0.7	11.7	9.5	2.5	4.1	3.8	3.5	4	4.1
ID_193	100	104	37.2	39.1	3.3	4	5.6	4.5	35.7	19.2	13.4	57	42.4	14.5	25.3	21.1	33.9	96.5	45.9	2.1	1.6	0.7	3.4	21.2	21.9	1.8	2.6	2.3	3.2	4.9	4.7
ID_194	90	80	34.3	55	1.7	4.3	7.3	8.6	24	13.2	16.2	75.8	91.7	12.1	12.5	29.8	42	100	23.8	0.2	0	0	0.3	5.1	2.4	2	1.8	2.7	3.8	4.3	2.9
ID_195	80	86	35.6	38.2	1.8	2.9	5.6	6.4	17.3	11.4	8.8	56.9	71.7	11.8	18.7	26	22.7	98.1	12.7	0	0	0.1	0.1	3.1	1.6	1.6	2	2.6	2.3	3.4	2
ID_196	95	101	35.3	48.8	2.5	3.9	6.9	6.8	12.9	14.3	13.5	73.7	76	18.6	25.4	20.1	28.7	83.5	10.5	0	0	0.9	0	11.7	1.7	2.1	2.5	2.4	2.2	4	2
ID_197	85	79	45	59.7	3.8	5	8.3	8.9	25.4	27.7	19.1	87.7	97.6	14	30.6	48.9	26.6	79.1	25.7	0	0.5	0	0.2	1.3	1.9	1.8	2.3	2.9	2.3	3.2	3.1
ID_198	95	97	35.9	47.8	4.2	5	6.6	5.3	16.5	24	22.3	69.2	59.3	30.7	55	33.7	19.4	78.6	38.1	2	0	1.2	3.2	15.9	10.9	2.4	3.5	2.6	2.4	4.6	4
ID_199	80	76	37.3	53	3.7	4	6.9	8	42	18.3	11.7	71.2	86.6	8.9	22.4	14.2	44.1	88.8	30	0	0	0.1	0	3.3	2.8	1.6	2.6	1.8	3	3.5	3.1
ID_200	95	89	36.6	42.8	2.4	3.9	6.3	5.1	17.6	12.6	13.2	60.9	52	6.7	45.9	10.3	55.4	50.9	24.2	0.2	0	1	2.1	13.4	9.4	1.9	3.1	2	3.5	3.8	4
ID_201	100	93	39	59	4.5	5.3	8.9	8.8	22.9	31.3	25	92.3	93.9	43.2	68.5	62.6	54.8	84.5	10.8	0.4	0.2	0.3	0.4	2.1	0.9	3	3.8	3.6	3.5	3.2	2.2
ID_202	85	93	38.2	57.3	2.7	4.2	7	8	23.3	13.5	16.3	76.3	87	2.8	7.7	32.5	48.2	94	19.6	0	0	0	0.3	6.1	2	1.2	1.4	2.3	3.1	3.9	3
ID_203	80	84	30.6	49.1	2.8	4.3	6.9	8.7	27.4	11.6	17.8	70.7	93.5	9.4	43.5	20.9	31.1	70.7	29.3	0	0	0.7	0	1.8	1.5	1.4	2.7	2.1	2.4	3.2	3
ID_204	80	75	33.6	50	1.7	4	7	6.9	26.2	7.3	13.2	72.8	73.1	11	16.4	11.1	5.4	46.1	7.9	0.2	0.3	0.7	0	2.1	1	1.7	2.1	2	1.3	2.7	1.9
ID_205	100	96	37.6	37.6	4.3	4.2	6.4	5.7	32.8	32.7	18.3	67.8	61.7	19.9	55.1	16.4	43.8	59.9	5.9	0.2	0.7	0.1	0.2	1.5	2.2	2.4	3.5	2	3	2.8	1.8
ID_206	95	85	45	57.7	5.1	4.6	8.2	8.8	26.5	39.4	16.9	87.9	97	25.4	64.3	59	35.7	63.7	16.7	2.7	0.7	3.2	0.7	4.6	2.2	2.6	3.7	3.5	2.5	3.3	2.5
ID_207	90	95	42.3	57.1	3.8	4.5	8.3	8	20.8	27	19.7	87.8	84.8	0.6	39.6	37.8	63.3	80.3	16.4	0	1.3	0	1.6	2.9	3.6	1.3	2.8	2.5	3.6	3.6	2.6
ID_208	90	86	44.4	56.3	3.4	3.6	7.2	7.6	17.8	23.8	10	76.5	79.3	28.3	17.4	23.1	21.4	55	7.8	0.6	0	0	0	4.7	1.7	2.6	2	2	2.2	2.6	2
ID_209	130	108	31	34.8	1.1	2.7	4.6	4.7	19.1	3.4	4.8	39.4	40.8	36.3	37.3	19.5	27.7	24.3	6.7	1.9	0.1	1.6	2.4	7.4	2.2	3	3.2	2.2	2.6	2.6	2.4
ID_210	85	90	39.6	48.9	2	3.5	7	8	13.9	8.6	7.9	71.4	84.6	9.4	34.6	16.9	14	51.8	1	0.2	0	0	3.2	0.7	0.5	1.6	2.5	2	2.1	2.4	1
ID_211	80	83	44.7	59	5.1	5.9	7.9	8.9	35.8	39	29.6	85.7	97.8	16	39	51.3	51.1	73.1	45	1.3	0.9	0.9	0.7	3.2	7.3	2	2.9	3.1	2.9	3.9	4.1
ID_212	100	100	36.6	36.8	2.7	2.3	4	4.7	12.1	13.3	3.9	30.8	44.6	7.3	17.4	19.1	20.5	93.3	8.3	0	0	0	0	9.8	1	1.5	1.8	2.1	1.9	4.3	1.9
ID_213	120	123	37.3	37.8	2.2	3.4	5	4.5	15.8	12.1	10.9	54.1	47.9	1	38	40.1	42.8	75.9	34.5	0.3	0	2.8	2.1	3.5	12.9	2.2	2.8	3	2.9	3.5	4.2
ID_214	90	94	31	37	3.8	2.3	5.6	5.1	13.5	28.9	4.3	46.8	49.6	2.1	20.4	6.9	11.9	55.5	4.7	0	0	0	0	0.8	1.1	1.1	2.1	1.4	1.6	2.1	1.3
ID_215	105	93	45.6	59.1	3.1	5.3	7.2	8.8	54.7	21.5	27.4	78.8	92.2	38.5	63.3	42.5	55	83.2	29.8	2	0	0.2	3.9	11.9	12.9	2.9	4.4	3.3	3.4	4.4	4.2
ID_216	85	86	32	37.6	3.8	3.2	4.6	5.3	13.7	22.5	9.1	24.1	58.7	6.3	6.5	5.5	9.2	47.7	9.6	0	0.2	0.2	2.4	6.1	1	1.3	1.6	1.6	1.7	3	1.8
ID_217	80	83	37.6	54.4	3.6	4.6	6	7	31.4	19.8	15.4	63.7	73.7	15.4	42.6	20.9	14.7	92.6	17.7	0	0	1.3	0	2.7	4.9	2.3	3	2.1	2	3.6	2.6
ID_218	85	103	36	47.9	3.1	4	6.6	8.3	31	18.4	18.1	71.3	93.5	23.7	50.9	50.3	17.9	73.9	16.8	0	0	1.3	0.1	7.6	4.7	2.3	3.2	3.1	2	3.7	3.1
ID_219	85	92	39.6	58.5	4.4	5.2	7.9	8.7	21.8	29	22.3	84	95.7	26.4	76.5	56.8	18.2	62.6	15	0	0	0	0.9	0	0.7	2.4	4.1	3.5	2	2	2.3
ID_220	110	112	40.3	47.2	2.5	3.7	6.6	7.9	17.4	9.9	12.1	66.7	85.2	18.1	56.9	23.5	42.6	53.4	1.2	0.7	0.3	1.3	1.6	1.4	0	2	3.6	2	2.8	2.7	1.3
ID_221	80	81	43	55.6	3.4	3.7	7.3	8.4	26	21.4	9.2	79.6	90.6	5.6	37.6	5.7	17.8	93.7	37.5	4.5	0.8	0.6	1.8	16.7	17.2	2	3	2	2.3	4.7	4.5
ID_222	80	75	45.6	58.6	4.1	4.7	8	9	23	26.1	17.5	85.8	96.8	18.6	39.2	66.8	75.5	78.9	26	1.3	0.3	2.2	2.3	5.7	6.5	2.1	2.9	3.8	4.2	3.8	3.3
ID_223	80	87	37.9	51	2.7	4.3	6.6	7.5	27.6	13.9	18.1	60.1	82.7	6.9	46.5	21.3	61.8	97.8	41.5	0	0	0	0.3	5.5	8.6	1.4	2.9	2	3.8	3.9	3.9
ID_224	90	84	38.3	45.6	3.5	5	7.6	7.4	24.6	18.9	23.7	80.6	64.3	19.9	57.9	57.4	61.3	80.2	9.7	0.6	1	4.7	2.1	1.9	2.5	2.2	3.7	3.7	3.4	3.2	2.6
ID_225	110	88	41.3	58.6	4.9	4.9	7.2	8.3	33	36.6	21.4	79.3	87.2	19	10.3	40	33.4	73.8	9.4	0.4	0	4.7	1.6	15.8	1.1	2.1	1.3	3	2.9	4.4	2.2
ID_226	90	82	40.3	60.8	4.1	6	8.3	8.9	45.9	23.9	34.3	88.7	94.4	17	34.2	48.4	57.2	77.7	38.8	0.6	1.6	1.8	1.5	4.6	9.8	2	2.7	3.3	3.5	4	3.9
ID_227	90	87	33.6	38.9	3	3.2	6.8	7	30.4	19.7	8.8	74.4	72.7	30.5	50.5	65.5	40.8	89.8	32	8	1.6	3.8	2.7	6.1	7.8	2.8	3.3	3.7	3	3.9	3.7
ID_228	90	97	31.9	37	2.5	3.2	4.9	4.7	15	14.5	9.2	50.2	47.2	4	8.7	16.6	2.3	36.7	0.3	0	0	0.1	1	0	0.4	1.2	1.6	1.8	2.6	1.8	1
ID_229	90	88	34.3	37	4	2.7	3.9	4.1	20.7	30.1	6.1	34.9	36.4	5.6	35.2	14.7	47.7	84.2	49	0.1	0.6	0.1	0.5	0.9	2.2	1.3	2.7	1.8	3.3	3.1	3.3
ID_230	90	90	36.6	52.3	4.8	5	7.2	7	23.8	33	23.1	76.3	73.8	21.5	30.2	8.1	28.7	79.3	23.9	0.6	0	0.3	0	4.7	4.6	2.2	2.7	1.9	2.5	3.6	3
ID_231	85	80	41	54.3	3.9	4.9	7.9	7.7	30.5	22.8	21.8	85.8	82.3	25.4	58.4	42	30.2	77.2	11.2	2.3	0.6	2.6	2.2	1.3	4.8	2.5	3.6	3.1	2.6	3.1	2.8
ID_232	90	86	38.3	56.7	5.2	5.6	8.6	8.8	34.8	44	28.5	91	97.5	9.1	24.2	23.5	50.9	89.9	49.7	1.8	0.6	0.9	4.4	8.8	16.6	1.7	2.3	2.7	3.6	4.4	4.7
ID_233	85	72	39.3	56.2	4.8	4.9	8.3	8.5	28.6	32.8	22.2	87	91.3	49.9	65.2	78.6	47	93.5	25.6	0.1	2.6	5.6	2.1	4.7	6	3.5	3.7	4.2	3.2	3.9	3.5
ID_234	80	85	31.3	34.9	1.9	1.9	5	4.6	12.8	8.3	3.4	47.9	48.7	2.3	10.8	5.5	13.9	86.8	21.1	0	0	0	0.4	7.8	7.5	1	1.5	1.4	1.7	3.7	3
ID_235	125	81	37	46.3	4.5	3	6.7	6.5	19	30.5	7	73.4	67.6	2.5	11.6	0	4.2	88.6	8.5	0.2	0.2	0.2	0	6	1	1.2	1.7	1.1	1.1	3.7	2
ID_236	95	92	38	44.4	5	4	7.1	7.7	37.6	38.7	17.4	73.5	85.1	46.9	70.4	47.1	53.6	92.3	21.8	2.7	0.6	2.1	7.8	6.4	5.9	3.2	3.7	3.2	3.6	4	3.5
ID_237	75	82	50.9	58	4.1	4.9	8.3	8.6	21	25.9	21	89.9	94.6	17.7	35.9	61.7	64.5	75.6	5.1	0	0	0.2	2.1	2.1	1.1	2	2.6	3.6	3.6	3.9	1.7
ID_238	95	80	42.6	58.3	4.3	4.3	6.9	7.3	11.4	30.5	17.2	72.5	79.1	9.5	46.9	11.8	11.6	90.8	12.9	0	0.6	0	0.9	12.8	2.8	1.5	3	1.7	1.7	4.2	2.6
ID_239	80	88	31.8	36.8	2.2	1.9	3	4.8	13.7	11.8	2.8	15.3	47	0.4	9.3	0	5.9	77.8	2	0	0	0	0	1.1	0	1.9	1.8	1	1.3	3.2	1.2
ID_240	105	112	43.6	58	3.5	4.5	7.3	8.8	20.1	25.7	19.6	77.4	92.9	29.5	24.8	41.4	35.8	84.1	10.2	0.6	0.9	0	1.3	2.4	5.1	2.5	2.4	2.9	3.1	4	2.9
ID_241	100	89	39	57	4.6	4.9	7	7.7	44.1	32.3	22.3	68.1	83	5.4	30.5	38.4	9.4	63.5	1.8	0	0	0.9	0.7	2.3	1.2	1.4	2.5	2.9	1.6	3.1	1.3
ID_242	85	84	39.6	58.9	2.8	4.6	8.3	8.8	22.9	13.5	18.4	90.2	96.4	35.3	44.2	68.9	36.9	30.9	6.3	2.5	0	5	1.9	2.5	1	3.1	2.9	4.1	2.4	1.7	1.8
ID_243	100	100	39.5	46.3	3.6	4.9	6.9	8.5	23.3	22.3	24.2	73.9	91.5	48.8	59.9	78.1	100	98.9	23.3	0.3	0	0.3	0.3	5.3	1.4	3.2	3.4	4.1	5	3.9	2.7
ID_244	80	79	34.9	57.5	2.3	3.9	7.2	7.9	11.9	12.5	16.6	79.4	83.2	7.2	44.5	7.4	11.4	75.8	8.8	0.2	0	0	1.5	2.8	2.4	1.5	3.2	1.4	1.9	3.2	2.3
ID_245	70	66	32	47.5	2.4	5.2	7.7	8.6	45.3	14	23.5	82	89.8	52.8	70	72.9	63.3	93	27.9	3.8	4.2	3	1.3	3.1	2.6	3.3	4	3.8	3.5	3.6	3.2
ID_246	95	90	36.4	38.3	3.5	4	5.3	6	16.9	21.3	19.7	54.8	59.3	8.6	27.5	11.4	21.6	45.5	5.9	0.5	0	0	0	2.1	0.3	1.6	2.6	2.2	2.3	2.6	1.6
ID_247	105	105	47.6	59	4.1	5.6	7.2	8.2	19	27.5	25.4	76.5	85.3	11.1	61	71.2	59.4	55	2.2	0.1	0	0.3	0.1	1.2	0.1	1.9	3.6	3.9	3.6	2.4	1.1
ID_248	110	102	39	44.2	3.4	3.4	7	8	19.4	20.6	11.6	68.6	85.8	16.9	38.6	7.2	23.2	74.2	10.5	0	0	0	0	13.6	1.8	2.1	2.9	1.6	2	4.1	2.5
ID_249	90	88	37.3	55.5	1.7	3.9	7.7	8.1	13.7	10.5	15.2	83.6	85.9	15.6	44.1	40.9	48.3	31.6	20.9	0.3	0	0.5	1.6	3.1	0	1.9	2.9	3.3	3.4	2.2	1.6
ID_250	90	91	42.6	57.5	1.6	3.9	7	8.3	21.4	8.9	17.1	72.8	91.8	36.3	63.5	70	53.3	79.6	12.4	2.4	0.4	1.2	0.9	8.4	1.9	2.8	3.5	3.9	3.5	3.6	2.5
ID_251	105	92	43.3	59	2.2	4.6	7.6	8.4	16.1	13.8	18	80.6	91.5	8.7	11	15	48.9	53.3	6.8	0.4	0	0.7	2.9	2.3	1	1.5	1.7	1.9	2.9	2.7	2
ID_252	115	91	52.5	60.7	2.3	3.5	4.6	7.7	16.7	13.1	12.9	48.6	81.7	6.2	49.2	38.9	40.1	41	2.6	0.1	0	0	0	2.7	0	1.6	2.9	3.1	2.7	2.6	1.1
ID_253	95	93	53.3	59.6	2.1	4.3	7.5	7.3	24.9	9.3	17.9	79.2	78	11.6	35.7	23.4	10.2	74.1	10.8	0	0	1.2	0.3	1.6	1.8	1.6	3	2.3	1.9	3.2	2.5
ID_254	90	84	57.6	64.2	2.2	3	6.6	8.8	15.8	13.7	10.3	67.5	97.8	13.2	29.3	5.3	46.7	34.7	5.3	0.6	1	0	0	0.4	0.4	2	2.5	1.5	3.2	2.2	1.5
ID_255	95	88	37.3	55.7	2.1	4.2	6.7	7.1	21.5	11	13.3	68.1	75.7	7.9	27.4	33.8	41.6	60.5	5	0	0	8.2	0	1.6	0.3	1.5	2.3	2.8	1.6	3.1	1.5
ID_256	85	89	51.3	58.2	3.5	4.6	4	7	18.5	18.6	18.5	37.7	74.9	5.2	30.5	23	31.6	68.9	2.2	0.2	0	0	0.2	3.4	0.7	1.6	2.4	2.3	2.5	3.3	1.4
ID_257	95	91	41.5	58.9	1.2	4.7	7	8.2	15	3.9	16.9	68.7	85.4	11.8	36.8	26.8	76.4	58.2	5.6	0.1	0	0	0	1.9	0.4	1.8	3	2.5	4.1	3.7	1.5
ID_258	80	91	41.7	55.1	2.4	3.2	6.9	8.5	14.9	11.8	12.2	71.2	89.2	1.5	41.8	25.7	18.1	39.1	1.9	0	0	0	0	1.7	0	1.5	2.7	2.3	1.9	2.4	0.9
ID_259	85	98	41.9	54.3	3.1	4.3	7	7.7	19.5	15.5	19.3	72.1	81.2	14.7	47.2	21.6	39.7	81.5	6.2	1.7	0.3	0.6	1.8	8.9	4.2	2.1	3.1	2.1	2.8	4	2
ID_260	95	86	39	54.3	3.7	3.6	6.6	7.5	22.8	21	11.9	68.3	81.3	17.7	66.6	52.2	29.4	85.2	17.7	0	0	0.8	0.5	2.9	2.8	2.1	3.8	3.1	2.6	3.4	2.8
ID_261	100	87	42.6	59	4	4	7.6	9	35	21.6	13.3	77.9	98.1	13.8	45.7	33.9	30.8	50.5	3.8	0	0	1.2	0	1.4	0.7	1.8	3.1	2.7	2.8	2.4	1.4
ID_262	95	80	55.3	60.3	3	4	7.9	8.8	17.1	17.2	10.5	84.6	93.9	28.9	42.8	37.1	24.5	54.9	2.3	0.2	0.5	0	0.5	1.4	0.9	2.3	3	2.6	2.5	2.6	1.5
ID_263	85	87	52.6	59.8	3.6	3.1	7.3	8.8	17.3	18.2	11.2	75.5	94.7	44.5	22.6	18.9	52	51.7	8.7	1.6	0	0.7	0	0.5	0.3	3	2.1	2.1	3	2.7	1.8
ID_264	105	89	39.6	48.4	2.1	4.4	6.5	6.5	20	11.2	17.9	64.5	70.4	6.2	0	34.4	19.7	72.7	7.5	1.3	0.1	2.4	0.2	5.7	0	1.4	0.9	2.8	2.1	3.2	1.6
ID_265	100	91	39	56.5	2.5	3.6	5	6.2	19.2	14.1	11.6	47.8	69.3	26.6	22.3	24.6	38.6	32.2	6.5	0.6	0.1	0.1	0	2.3	1.5	2.5	2.2	2.6	2.8	2	2
ID_266	95	86	47.2	59	3.7	3.9	8	8.9	19.8	21.9	14.1	86.9	95.1	18.7	46.9	31.8	32.1	86	7.1	1	1.6	0.6	1.4	0.3	0.4	1.9	3	2.4	2.3	2.9	1.9
ID_267	90	94	37.6	51.7	2.7	2.7	4	8.6	12.1	12.2	9.5	36.7	90.8	15.6	39.8	34.3	34.3	57	13	0	0.4	0	0	0.4	2.1	1.9	2.8	2.3	2.8	3.2	2.2
ID_268	90	92	39.7	53.1	2.1	3.6	6	8.6	13.7	13.7	13.3	63.4	92.3	16.2	39.9	33.2	38.1	83.5	23.4	0.9	0.1	0	0	1.8	5	2	3.1	2.6	3	3.5	3.2
ID_269	100	100	37	47.7	2.1	2.9	7	8.6	12.4	8.6	10.3	71.1	91.5	18.9	29.9	18	51.6	61.4	9.9	0	0	0.3	0.3	10.4	2.4	1.7	2.5	2.1	3.3	3	2.9
ID_270	100	92	45	58.3	2.3	3	6.9	8.4	15.4	12.1	6.1	74.1	87	22.8	21.7	79.9	49.4	97.5	20	0.1	0.7	2.1	3.1	3.5	3.7	2.4	2.4	4	3.3	3.9	3
ID_271	85	85	51.6	58.2	3.9	5.7	6.9	8.3	30.2	22.5	25.9	73.4	90.4	11.1	20.1	23.8	46.6	65.7	8.4	0.3	0	0.6	0.2	1.8	0.3	1.8	2.3	2.2	2.9	3.1	1.9
ID_272	85	85	55.9	56.4	3.5	5.3	7.1	8.7	31.4	20.5	22.5	75.1	94.1	4.4	29.8	12.8	29.1	72.4	6.6	0.7	0	0	0.1	2.6	0.4	1.5	2.4	1.7	2.3	3.6	1.8
ID_273	100	89	39.9	55.5	2.4	3.4	7	8.8	15.7	11.1	8.2	60.6	92.6	6.5	27.4	29.8	28.5	96.5	23.7	0.2	0.3	0	0.5	6.3	1.1	1.5	2.3	2.5	2.8	4.2	2.6
ID_274	80	84	38.3	58.8	4.9	5.3	8.6	8.8	22.8	29.2	21.1	90.8	95.6	23.3	57.5	20.8	63	64.8	7.9	0.3	0.3	0.4	0.3	3.8	0	2	3.5	2.4	3.6	3.2	1.5
