# Supplementary material for: Multi-stage resistance to Zymoseptoria tritici revealed by GWAS in an Australian bread wheat diversity panel
Source: Front Plant Sci. 2022 Oct 24;13:990915. doi: 10.3389/fpls.2022.990915 (PMC9637935; doi:10.3389/fpls.2022.990915)
Supplement: Supplementary file 3 [file DataSheet_3.zip › onlinedata02__silicoDArT.map]

1A	pav_4440376	0	1274789
1A	pav_1207191	0	1293741
1A	pav_1077302	0	1754318
1A	pav_1045015	0	1754319
1A	pav_1126005	0	2309924
1A	pav_3021960	0	2309925
1A	pav_3020869	0	2884450
1A	pav_3032740	0	2884451
1A	pav_1217513	0	2884452
1A	pav_1723651	0	3344393
1A	pav_993293	0	3446191
1A	pav_1267221	0	3446192
1A	pav_1076623	0	4014580
1A	pav_1254645	0	4063064
1A	pav_1032712	0	4616746
1A	pav_1765789	0	4616747
1A	pav_3026625	0	5410054
1A	pav_1026325	0	6155332
1A	pav_1159452	0	6155333
1A	pav_1240002	0	6155334
1A	pav_1266448	0	6155335
1A	pav_3026920	0	6155336
1A	pav_4008282	0	6155337
1A	pav_4989480	0	6155338
1A	pav_4990981	0	6155339
1A	pav_5323776	0	6155340
1A	pav_7352173	0	6155342
1A	pav_3947128	0	6155343
1A	pav_4008064	0	6155344
1A	pav_1265597	0	6271301
1A	pav_1138087	0	6515340
1A	pav_1864339	0	6515341
1A	pav_3960868	0	6678658
1A	pav_4991453	0	6687246
1A	pav_1239011	0	6839689
1A	pav_4911044	0	6873021
1A	pav_5324074	0	6873022
1A	pav_4990446	0	6953072
1A	pav_1085190	0	7208268
1A	pav_3022165	0	7208269
1A	pav_4989191	0	7208270
1A	pav_4990972	0	7208271
1A	pav_4009408	0	7221678
1A	pav_4538665	0	7221679
1A	pav_1151544	0	7221680
1A	pav_1257056	0	7221682
1A	pav_3532817	0	7221683
1A	pav_3533386	0	7221685
1A	pav_3533957	0	7221686
1A	pav_3570559	0	7221687
1A	pav_3570749	0	7221688
1A	pav_3934263	0	7221689
1A	pav_3949935	0	7221690
1A	pav_3957798	0	7221691
1A	pav_3960885	0	7221692
1A	pav_4405080	0	7221693
1A	pav_4406286	0	7221694
1A	pav_4407064	0	7221695
1A	pav_3533995	0	7221696
1A	pav_3955202	0	7221697
1A	pav_3949529	0	7221698
1A	pav_3030377	0	7221699
1A	pav_1110821	0	7343912
1A	pav_2301913	0	7361874
1A	pav_1090908	0	7434686
1A	pav_1299134	0	7434687
1A	pav_2275375	0	7434688
1A	pav_3939550	0	7467631
1A	pav_3534072	0	7467632
1A	pav_4543602	0	7467633
1A	pav_1864625	0	7479556
1A	pav_3533232	0	7479557
1A	pav_1126995	0	7479558
1A	pav_4540658	0	7479559
1A	pav_3958152	0	7479560
1A	pav_1150277	0	7479561
1A	pav_3533618	0	7479562
1A	pav_3027396	0	7479563
1A	pav_3532756	0	7479564
1A	pav_4261515	0	7479565
1A	pav_4394804	0	7479566
1A	pav_3955998	0	7479567
1A	pav_1089771	0	7590608
1A	pav_1120440	0	7590609
1A	pav_1130983	0	7590610
1A	pav_1251432	0	7590611
1A	pav_1236701	0	7590613
1A	pav_1093668	0	7590614
1A	pav_982015	0	7590615
1A	pav_999648	0	7590616
1A	pav_1033904	0	7590617
1A	pav_1040965	0	7590618
1A	pav_1119793	0	7590619
1A	pav_1129343	0	7590620
1A	pav_1164470	0	7590621
1A	pav_1250328	0	7590622
1A	pav_1252654	0	7590623
1A	pav_1252755	0	7590624
1A	pav_3385372	0	7590627
1A	pav_1075248	0	7590628
1A	pav_1093633	0	7590629
1A	pav_980410	0	7590630
1A	pav_1254528	0	7590631
1A	pav_1254929	0	7590632
1A	pav_1254927	0	7590634
1A	pav_1143089	0	7590635
1A	pav_1081625	0	7590636
1A	pav_3026583	0	7653719
1A	pav_2351729	0	7802984
1A	pav_7488533	0	7802985
1A	pav_1144874	0	8015361
1A	pav_1114742	0	8015362
1A	pav_1121533	0	8015363
1A	pav_1102329	0	8036852
1A	pav_1106928	0	8122524
1A	pav_4541095	0	8208030
1A	pav_2261520	0	8598593
1A	pav_1011662	0	8770620
1A	pav_1013527	0	8770621
1A	pav_1109417	0	8831535
1A	pav_5411280	0	8831536
1A	pav_1204537	0	8831537
1A	pav_4008289	0	8831538
1A	pav_5325502	0	8831539
1A	pav_1106451	0	8931799
1A	pav_1097106	0	8931800
1A	pav_1260703	0	9056368
1A	pav_1141467	0	9056369
1A	pav_1092630	0	9240189
1A	pav_1306819	0	9240190
1A	pav_1229578	0	9416393
1A	pav_1127676	0	9637589
1A	pav_4261359	0	9654642
1A	pav_1131508	0	9656569
1A	pav_1221906	0	9769148
1A	pav_1213065	0	9769149
1A	pav_4538039	0	9769150
1A	pav_1132186	0	9863606
1A	pav_1020308	0	10146398
1A	pav_1224449	0	10364145
1A	pav_2278338	0	10364146
1A	pav_4260924	0	10687622
1A	pav_3935791	0	10687623
1A	pav_1082805	0	10687624
1A	pav_1148060	0	10687625
1A	pav_3944652	0	10687626
1A	pav_4990240	0	10687627
1A	pav_1237287	0	10687628
1A	pav_1238454	0	10687629
1A	pav_2260319	0	10687630
1A	pav_4004266	0	10687631
1A	pav_4411719	0	10687632
1A	pav_4537267	0	10687633
1A	pav_1161674	0	10687634
1A	pav_1225224	0	10687636
1A	pav_1127758	0	10974978
1A	pav_2280207	0	11809131
1A	pav_4989466	0	11847071
1A	pav_1121364	0	12114843
1A	pav_1074925	0	12709840
1A	pav_1054423	0	12832295
1A	pav_1007201	0	13271581
1A	pav_12002494	0	13271582
1A	pav_1056555	0	13555777
1A	pav_1101586	0	13827187
1A	pav_1000928	0	13870242
1A	pav_1118616	0	14039839
1A	pav_1266871	0	14117647
1A	pav_1072773	0	14401713
1A	pav_2292464	0	14404296
1A	pav_1277304	0	14406688
1A	pav_1281103	0	14461847
1A	pav_4536893	0	14461848
1A	pav_5411896	0	14468543
1A	pav_12779515	0	14780579
1A	pav_1083062	0	14780580
1A	pav_4992818	0	14780581
1A	pav_3024292	0	14780583
1A	pav_3028941	0	14780584
1A	pav_3025736	0	14780585
1A	pav_1102623	0	14963454
1A	pav_3026425	0	14963455
1A	pav_3023923	0	15256515
1A	pav_1129036	0	15433896
1A	pav_1395974	0	15433897
1A	pav_3385278	0	15433898
1A	pav_3960873	0	15433899
1A	pav_4664017	0	15433900
1A	pav_1108323	0	15512927
1A	pav_3953211	0	15513629
1A	pav_4004402	0	15698229
1A	pav_1116485	0	16087454
1A	pav_989276	0	16087455
1A	pav_1008537	0	16087456
1A	pav_2300698	0	16087457
1A	pav_1112159	0	16087458
1A	pav_1107002	0	16087461
1A	pav_5411138	0	16087462
1A	pav_4538720	0	16685283
1A	pav_3939326	0	16685284
1A	pav_1211547	0	16685285
1A	pav_1108901	0	16685286
1A	pav_1256583	0	16685287
1A	pav_1122065	0	16685288
1A	pav_1164220	0	16685289
1A	pav_1257435	0	16685290
1A	pav_3570269	0	16685291
1A	pav_3942105	0	16685294
1A	pav_3958903	0	16685295
1A	pav_4394941	0	16685296
1A	pav_4540321	0	16685298
1A	pav_1113963	0	16685299
1A	pav_4539558	0	16685300
1A	pav_1104400	0	16791736
1A	pav_2288827	0	17074953
1A	pav_1257291	0	17601340
1A	pav_1151437	0	17601342
1A	pav_3952253	0	17601344
1A	pav_4404716	0	17601345
1A	pav_1114880	0	19389687
1A	pav_991427	0	20201107
1A	pav_1216288	0	20686495
1A	pav_1217789	0	20686496
1A	pav_1272521	0	20686497
1A	pav_5331983	0	20686498
1A	pav_1207769	0	20686499
1A	pav_1219904	0	20789449
1A	pav_4406037	0	20805308
1A	pav_1093679	0	21135835
1A	pav_3934010	0	21135836
1A	pav_3961307	0	21135838
1A	pav_3946065	0	21135839
1A	pav_5372053	0	21691329
1A	pav_3949882	0	21691330
1A	pav_1082005	0	21691331
1A	pav_4398212	0	21704422
1A	pav_1105123	0	21704423
1A	pav_1217677	0	21704424
1A	pav_3385174	0	21704425
1A	pav_4394725	0	21704426
1A	pav_4991837	0	21704427
1A	pav_4992265	0	21704428
1A	pav_3028141	0	21704429
1A	pav_3024016	0	21704430
1A	pav_3934927	0	21704431
1A	pav_3939338	0	21704432
1A	pav_3064899	0	21704433
1A	pav_3533990	0	21704434
1A	pav_3946884	0	21704435
1A	pav_3941788	0	22096946
1A	pav_3950779	0	22236859
1A	pav_3958149	0	22236860
1A	pav_4544287	0	22236861
1A	pav_1162319	0	22546200
1A	pav_3534222	0	22546201
1A	pav_1106808	0	22546202
1A	pav_3533941	0	22546203
1A	pav_5412124	0	22680754
1A	pav_4991668	0	22680755
1A	pav_3385320	0	22680756
1A	pav_980414	0	22680757
1A	pav_1101719	0	22680758
1A	pav_4991756	0	22680759
1A	pav_1254251	0	22680760
1A	pav_3934878	0	22680762
1A	pav_4991719	0	22680763
1A	pav_3942183	0	22680764
1A	pav_4003158	0	22680765
1A	pav_1153092	0	22680766
1A	pav_1262143	0	22680767
1A	pav_4440082	0	22680768
1A	pav_1144942	0	22680769
1A	pav_991347	0	22680770
1A	pav_993265	0	22680771
1A	pav_3023749	0	22680772
1A	pav_1118022	0	22680773
1A	pav_991036	0	22680774
1A	pav_995750	0	22680775
1A	pav_3936087	0	22680776
1A	pav_1024894	0	23194696
1A	pav_1001924	0	23194697
1A	pav_1126276	0	23194698
1A	pav_1217902	0	23194699
1A	pav_1102916	0	23194700
1A	pav_1090506	0	23194701
1A	pav_1140824	0	23194702
1A	pav_1233680	0	23194703
1A	pav_1254185	0	23194704
1A	pav_3936324	0	23194706
1A	pav_1049863	0	23194707
1A	pav_1128530	0	23194708
1A	pav_1114604	0	23194709
1A	pav_1043077	0	23418922
1A	pav_1123162	0	23418923
1A	pav_7348646	0	23908750
1A	pav_1311462	0	23994523
1A	pav_1236787	0	24917766
1A	pav_1101295	0	24917767
1A	pav_3573015	0	25312332
1A	pav_1200935	0	25312333
1A	pav_3532824	0	25312334
1A	pav_3534358	0	25312335
1A	pav_1233012	0	25766396
1A	pav_1089977	0	25766397
1A	pav_4405721	0	27538086
1A	pav_1214800	0	27582385
1A	pav_1127088	0	29346641
1A	pav_3934728	0	29714002
1A	pav_1217604	0	29979552
1A	pav_1708161	0	29998395
1A	pav_1082152	0	30506332
1A	pav_2276219	0	30506333
1A	pav_3949160	0	30506334
1A	pav_4536993	0	30506335
1A	pav_3942842	0	30506336
1A	pav_1115775	0	30506337
1A	pav_1100888	0	30506338
1A	pav_2358112	0	30506339
1A	pav_3574078	0	30506340
1A	pav_3575379	0	30506341
1A	pav_3935272	0	30506342
1A	pav_3938946	0	30506343
1A	pav_1053692	0	30506344
1A	pav_4406632	0	30506345
1A	pav_1151185	0	30506346
1A	pav_2306530	0	30506348
1A	pav_1307559	0	30506349
1A	pav_1116890	0	30506350
1A	pav_1108604	0	30547941
1A	pav_3020474	0	33691275
1A	pav_1115883	0	33691276
1A	pav_3384725	0	34093994
1A	pav_1138664	0	34289629
1A	pav_3028501	0	34887983
1A	pav_4394651	0	34887984
1A	pav_1252687	0	36002771
1A	pav_1020992	0	36084691
1A	pav_992286	0	36084692
1A	pav_1254830	0	36084695
1A	pav_3937068	0	36084697
1A	pav_3034074	0	36084698
1A	pav_1863459	0	36946687
1A	pav_1160763	0	37946799
1A	pav_3034422	0	37953390
1A	pav_1121822	0	37953391
1A	pav_3958826	0	37987210
1A	pav_3021878	0	37987211
1A	pav_2260557	0	38473873
1A	pav_1109851	0	38473874
1A	pav_3222161	0	38559985
1A	pav_1091902	0	39293704
1A	pav_4910975	0	39293705
1A	pav_1279571	0	39293706
1A	pav_1252410	0	39555989
1A	pav_1091676	0	39564801
1A	pav_7344018	0	39564802
1A	pav_3941521	0	39738956
1A	pav_1091897	0	40568943
1A	pav_4537985	0	41522700
1A	pav_1067220	0	42165291
1A	pav_2261278	0	42165293
1A	pav_3025236	0	42168850
1A	pav_3938417	0	42778098
1A	pav_1127506	0	43447342
1A	pav_9364885	0	43447343
1A	pav_3942475	0	44073585
1A	pav_1138691	0	44073586
1A	pav_3959200	0	44073587
1A	pav_3385037	0	44073588
1A	pav_1259241	0	44073589
1A	pav_7342210	0	45117568
1A	pav_987976	0	46376670
1A	pav_2280877	0	46929521
1A	pav_1103151	0	46929522
1A	pav_1107407	0	46929523
1A	pav_4005431	0	46929524
1A	pav_3533279	0	47976861
1A	pav_1354421	0	47976862
1A	pav_1228244	0	48605810
1A	pav_1241560	0	48605811
1A	pav_4538754	0	48889508
1A	pav_1381049	0	48893167
1A	pav_1100401	0	53829259
1A	pav_1126934	0	53829260
1A	pav_1161343	0	53829261
1A	pav_1063985	0	53829262
1A	pav_3021877	0	55286364
1A	pav_1087917	0	55286365
1A	pav_1116347	0	55517932
1A	pav_2282267	0	55517933
1A	pav_1210851	0	55867542
1A	pav_3937206	0	57939043
1A	pav_1129078	0	58718736
1A	pav_4396272	0	59664698
1A	pav_1219753	0	59664699
1A	pav_3384669	0	59719140
1A	pav_2277551	0	60007026
1A	pav_1090754	0	60477633
1A	pav_3934843	0	60595881
1A	pav_1163117	0	60595882
1A	pav_1088821	0	60752132
1A	pav_1102254	0	62151107
1A	pav_1010408	0	62151108
1A	pav_1379240	0	62435212
1A	pav_3534374	0	62931650
1A	pav_3955464	0	63076328
1A	pav_3938968	0	63342896
1A	pav_3952054	0	63342897
1A	pav_1090273	0	63462389
1A	pav_979056	0	63462390
1A	pav_2290251	0	63804717
1A	pav_989382	0	64142483
1A	pav_3955378	0	64288104
1A	pav_4005451	0	64288105
1A	pav_1671463	0	64510995
1A	pav_3020618	0	64702928
1A	pav_5411370	0	64764776
1A	pav_3936857	0	64764777
1A	pav_1086243	0	65091047
1A	pav_3950972	0	65165129
1A	pav_3934300	0	65168348
1A	pav_1213099	0	65632715
1A	pav_1266903	0	65632716
1A	pav_1124557	0	65642630
1A	pav_987095	0	66194212
1A	pav_4394776	0	66463809
1A	pav_1265456	0	66726315
1A	pav_1379003	0	66726316
1A	pav_1098912	0	66980708
1A	pav_5970743	0	67295174
1A	pav_996923	0	69615049
1A	pav_1243032	0	70820925
1A	pav_997572	0	70823030
1A	pav_983135	0	71187055
1A	pav_1011077	0	71187056
1A	pav_1012160	0	71401828
1A	pav_1250106	0	71417613
1A	pav_2354508	0	71485184
1A	pav_2295309	0	71875198
1A	pav_1303300	0	71917575
1A	pav_3943905	0	71917576
1A	pav_1044699	0	72739803
1A	pav_1233008	0	72739804
1A	pav_2336386	0	73057168
1A	pav_1667162	0	73165214
1A	pav_1010929	0	73515837
1A	pav_1058211	0	74220102
1A	pav_1098630	0	74620320
1A	pav_1115626	0	74620321
1A	pav_1167208	0	74620322
1A	pav_1116888	0	74620323
1A	pav_1035228	0	74620324
1A	pav_1131064	0	74620325
1A	pav_1207963	0	75424952
1A	pav_1119276	0	75535837
1A	pav_1089882	0	75753745
1A	pav_1036957	0	75968293
1A	pav_1288467	0	76299472
1A	pav_2303550	0	77138847
1A	pav_1220318	0	77138848
1A	pav_1088137	0	77138849
1A	pav_7350259	0	77138850
1A	pav_1247891	0	77138851
1A	pav_2328274	0	77138852
1A	pav_2275930	0	77138853
1A	pav_1119993	0	77138854
1A	pav_1218089	0	77138855
1A	pav_1246643	0	77138856
1A	pav_1076186	0	77138857
1A	pav_1124410	0	77368396
1A	pav_1077187	0	77370800
1A	pav_1047133	0	77472053
1A	pav_1132776	0	77488221
1A	pav_3034070	0	77655530
1A	pav_3024924	0	77655531
1A	pav_5360315	0	77655532
1A	pav_1069488	0	77720025
1A	pav_1100808	0	77816915
1A	pav_4439902	0	77899478
1A	pav_1116563	0	78515107
1A	pav_1228542	0	78560857
1A	pav_4989401	0	78845626
1A	pav_1769250	0	78845627
1A	pav_1231883	0	78845628
1A	pav_3943034	0	78845629
1A	pav_1307524	0	78845630
1A	pav_1163467	0	78856802
1A	pav_4990335	0	78935314
1A	pav_1230017	0	78935315
1A	pav_4909566	0	79271986
1A	pav_1103720	0	79389638
1A	pav_1102694	0	79445145
1A	pav_1091122	0	79445146
1A	pav_3947067	0	79564008
1A	pav_4439618	0	79564009
1A	pav_2290918	0	79785445
1A	pav_1130870	0	80185449
1A	pav_2371213	0	80230275
1A	pav_1102942	0	80230276
1A	pav_3029421	0	80230280
1A	pav_4395627	0	80230281
1A	pav_1231766	0	80230282
1A	pav_3951258	0	80230289
1A	pav_1091566	0	80289738
1A	pav_1094105	0	80452220
1A	pav_1124420	0	80509353
1A	pav_2308507	0	80509354
1A	pav_1121826	0	80816224
1A	pav_3944590	0	80925754
1A	pav_4544098	0	80925755
1A	pav_3533081	0	80925756
1A	pav_1354109	0	80925757
1A	pav_4439882	0	80925758
1A	pav_1229423	0	80925759
1A	pav_3534312	0	80925760
1A	pav_1072574	0	80925761
1A	pav_5363558	0	80925762
1A	pav_7346594	0	80925763
1A	pav_1124870	0	81042241
1A	pav_3022782	0	81042242
1A	pav_1080212	0	81315954
1A	pav_1140923	0	81315955
1A	pav_1138208	0	81567941
1A	pav_3939317	0	81633281
1A	pav_994564	0	81633282
1A	pav_1125251	0	81633283
1A	pav_14924757	0	81656951
1A	pav_3575243	0	81878669
1A	pav_3957747	0	81942861
1A	pav_3938531	0	81942862
1A	pav_1243040	0	82132131
1A	pav_1152638	0	82154965
1A	pav_3384952	0	82372462
1A	pav_1090884	0	82372463
1A	pav_3955429	0	82372464
1A	pav_4003014	0	82372465
1A	pav_2281630	0	82372466
1A	pav_1377534	0	82503410
1A	pav_1137746	0	82738374
1A	pav_1103933	0	82868039
1A	pav_1263969	0	83127910
1A	pav_7332831	0	83127911
1A	pav_1140248	0	83127912
1A	pav_3029465	0	83127913
1A	pav_1117828	0	83175487
1A	pav_1123867	0	83222339
1A	pav_1252497	0	83222340
1A	pav_3942181	0	83232441
1A	pav_3959573	0	83232442
1A	pav_4543928	0	83232443
1A	pav_3935072	0	83349685
1A	pav_1095105	0	83349686
1A	pav_4008454	0	83349687
1A	pav_1718719	0	83349688
1A	pav_1136637	0	83349689
1A	pav_3955488	0	83349690
1A	pav_1688356	0	83349691
1A	pav_3385245	0	83413929
1A	pav_1863396	0	83462906
1A	pav_1150727	0	83689584
1A	pav_4440006	0	83785453
1A	pav_1108912	0	84357501
1A	pav_2294995	0	84357502
1A	pav_3029454	0	84380757
1A	pav_1725794	0	84579216
1A	pav_1153078	0	84583321
1A	pav_3938980	0	84650928
1A	pav_3533591	0	84952483
1A	pav_1252854	0	85087690
1A	pav_1249801	0	85707093
1A	pav_2282386	0	86005191
1A	pav_3960871	0	86016233
1A	pav_3934507	0	86131728
1A	pav_3941919	0	86302325
1A	pav_1114966	0	86631010
1A	pav_3022070	0	86782362
1A	pav_3937189	0	88154233
1A	pav_2275372	0	88154234
1A	pav_1406262	0	88154235
1A	pav_4406793	0	88154236
1A	pav_3029825	0	88154237
1A	pav_1009707	0	88431611
1A	pav_4541932	0	88732135
1A	pav_1281168	0	88732136
1A	pav_1036763	0	88732137
1A	pav_3023252	0	88732140
1A	pav_2276501	0	88732141
1A	pav_1233486	0	88732142
1A	pav_3025868	0	89206086
1A	pav_1284005	0	89431493
1A	pav_3941782	0	89745558
1A	pav_2306020	0	89764353
1A	pav_1861969	0	89962590
1A	pav_1092152	0	90492506
1A	pav_3021113	0	90918123
1A	pav_3021660	0	91105983
1A	pav_3027213	0	91105984
1A	pav_997518	0	91105985
1A	pav_2275619	0	91105987
1A	pav_1698632	0	91105988
1A	pav_1083179	0	91105989
1A	pav_1229895	0	91105990
1A	pav_1108646	0	91334523
1A	pav_3024600	0	91334524
1A	pav_1107758	0	91334525
1A	pav_1108031	0	91731205
1A	pav_3026804	0	91810512
1A	pav_1136702	0	91841812
1A	pav_1111728	0	92204696
1A	pav_3029546	0	92294501
1A	pav_1137407	0	92534058
1A	pav_3959557	0	92589865
1A	pav_3948456	0	92874358
1A	pav_3958115	0	92874359
1A	pav_3025567	0	92874360
1A	pav_4440349	0	93003747
1A	pav_2331510	0	93407731
1A	pav_988261	0	93407732
1A	pav_1267529	0	93407733
1A	pav_2278356	0	93407734
1A	pav_3025880	0	93407735
1A	pav_4989019	0	93418593
1A	pav_4008366	0	93418594
1A	pav_3533524	0	93418595
1A	pav_3938227	0	93792288
1A	pav_1012395	0	93792289
1A	pav_1095533	0	93792290
1A	pav_1140121	0	93904612
1A	pav_1279614	0	94099028
1A	pav_4538708	0	94258846
1A	pav_1151824	0	94258847
1A	pav_1065049	0	95026040
1A	pav_1070164	0	95026041
1A	pav_3951842	0	95026042
1A	pav_1107633	0	95253066
1A	pav_5583063	0	97942719
1A	pav_3534056	0	97942721
1A	pav_1208667	0	97942722
1A	pav_1080140	0	97986146
1A	pav_1226319	0	98523896
1A	pav_1124236	0	98972810
1A	pav_1082211	0	99079503
1A	pav_1138037	0	99079504
1A	pav_1087705	0	99079505
1A	pav_1240728	0	100160565
1A	pav_1276808	0	100160566
1A	pav_4395787	0	100227591
1A	pav_1099404	0	100741743
1A	pav_1266898	0	100741744
1A	pav_1166905	0	101303484
1A	pav_2303757	0	101766558
1A	pav_1266018	0	101766559
1A	pav_1298487	0	101861336
1A	pav_4405999	0	101861337
1A	pav_1236950	0	101861338
1A	pav_1112471	0	101903312
1A	pav_5323772	0	102010749
1A	pav_1107554	0	102059682
1A	pav_1265531	0	102059683
1A	pav_1118005	0	102059684
1A	pav_4989356	0	102191462
1A	pav_1063183	0	102191463
1A	pav_3026226	0	102403975
1A	pav_3064701	0	102718015
1A	pav_4409170	0	103828019
1A	pav_1220885	0	103828020
1A	pav_1229247	0	103828021
1A	pav_4405088	0	103883052
1A	pav_1259583	0	103883053
1A	pav_1222111	0	103883054
1A	pav_3385182	0	103883055
1A	pav_1404564	0	104121930
1A	pav_4396779	0	105114303
1A	pav_4398131	0	105114304
1A	pav_4993825	0	105114305
1A	pav_3384998	0	105114306
1A	pav_3533509	0	105124559
1A	pav_3937719	0	105124560
1A	pav_4018862	0	105124561
1A	pav_4989514	0	105758235
1A	pav_1203934	0	105758236
1A	pav_4989939	0	105767578
1A	pav_4990429	0	105767579
1A	pav_2276929	0	105767580
1A	pav_2279546	0	106342292
1A	pav_2255293	0	106733651
1A	pav_3384726	0	106937026
1A	pav_3533823	0	106937027
1A	pav_1159421	0	106963370
1A	pav_1113750	0	107044347
1A	pav_1078423	0	107059104
1A	pav_1082125	0	107531759
1A	pav_1112507	0	107531760
1A	pav_1107884	0	107586876
1A	pav_4021929	0	107816211
1A	pav_1087876	0	108045545
1A	pav_7478259	0	108139031
1A	pav_1202679	0	108253120
1A	pav_3533691	0	109713273
1A	pav_1121019	0	110884888
1A	pav_3385055	0	112129223
1A	pav_1102766	0	112621158
1A	pav_4396079	0	112908515
1A	pav_1120110	0	112908516
1A	pav_2275809	0	115752194
1A	pav_1236098	0	115780230
1A	pav_3960840	0	116212901
1A	pav_1113234	0	116212902
1A	pav_2355553	0	116433660
1A	pav_3961251	0	116434716
1A	pav_3934946	0	116434717
1A	pav_1041189	0	116434718
1A	pav_1255380	0	116783085
1A	pav_3533783	0	116870606
1A	pav_3023013	0	117104572
1A	pav_3022884	0	117104573
1A	pav_2303774	0	117132510
1A	pav_1673938	0	117132511
1A	pav_4397580	0	117167107
1A	pav_4404802	0	117167108
1A	pav_4541452	0	117167109
1A	pav_5324486	0	117518423
1A	pav_1665599	0	117640584
1A	pav_5410808	0	117640585
1A	pav_4009896	0	117640586
1A	pav_1133310	0	117640587
1A	pav_4993415	0	117640588
1A	pav_1208481	0	117773626
1A	pav_3022792	0	117812946
1A	pav_4999462	0	117812947
1A	pav_1039346	0	117884342
1A	pav_1114536	0	117884343
1A	pav_3031582	0	117884344
1A	pav_5563001	0	117884345
1A	pav_1252697	0	117899499
1A	pav_6045506	0	117899500
1A	pav_2254313	0	117899501
1A	pav_5332887	0	117899503
1A	pav_1217013	0	117899504
1A	pav_5410697	0	117899505
1A	pav_5357972	0	117899506
1A	pav_3943166	0	117899507
1A	pav_4993511	0	117899508
1A	pav_4989185	0	118072584
1A	pav_1113615	0	118106832
1A	pav_1140319	0	118120973
1A	pav_4396816	0	118186854
1A	pav_3953635	0	118186855
1A	pav_4008241	0	118220397
1A	pav_4005520	0	118259691
1A	pav_5325277	0	118283920
1A	pav_3030641	0	118345048
1A	pav_3064691	0	118668353
1A	pav_3064926	0	118695499
1A	pav_1009228	0	118778228
1A	pav_7328341	0	118778229
1A	pav_3960417	0	119103101
1A	pav_1121851	0	119103102
1A	pav_12776114	0	119270027
1A	pav_1160850	0	119812697
1A	pav_3022004	0	120163757
1A	pav_1096697	0	120507212
1A	pav_3028828	0	120545699
1A	pav_2303311	0	121687083
1A	pav_5050436	0	122384729
1A	pav_1228591	0	122767575
1A	pav_2288948	0	122799850
1A	pav_1125377	0	122799851
1A	pav_1023929	0	122990909
1A	pav_1089838	0	123599041
1A	pav_3532811	0	123599042
1A	pav_3939190	0	124265816
1A	pav_2252245	0	124932591
1A	pav_1112377	0	125230686
1A	pav_1093573	0	129732201
1A	pav_1221008	0	129757801
1A	pav_2303561	0	130318634
1A	pav_1103347	0	130318635
1A	pav_1075137	0	130440272
1A	pav_3384636	0	131235245
1A	pav_4396730	0	131254090
1A	pav_2310479	0	133338570
1A	pav_5323650	0	133601121
1A	pav_5345425	0	133601122
1A	pav_3947438	0	133601123
1A	pav_4395584	0	133601124
1A	pav_1150543	0	133651010
1A	pav_5410902	0	133699251
1A	pav_1102953	0	133699252
1A	pav_1129038	0	133956485
1A	pav_1103189	0	134294248
1A	pav_1234235	0	134364337
1A	pav_1128839	0	134589345
1A	pav_3946281	0	134644228
1A	pav_3022410	0	134999357
1A	pav_1132774	0	135052228
1A	pav_1228484	0	135367136
1A	pav_1244099	0	135367137
1A	pav_4404599	0	135376266
1A	pav_1104610	0	136010885
1A	pav_5412147	0	136126362
1A	pav_1279776	0	136639695
1A	pav_1233831	0	137745003
1A	pav_3953253	0	137745004
1A	pav_3533365	0	138027187
1A	pav_979300	0	138768932
1A	pav_1134073	0	140688660
1A	pav_1125570	0	140688661
1A	pav_1088270	0	142746214
1A	pav_4993222	0	144830662
1A	pav_1095318	0	145063311
1A	pav_1203788	0	145282091
1A	pav_3950558	0	145282092
1A	pav_4005026	0	145282093
1A	pav_3940744	0	145282094
1A	pav_4394705	0	145282095
1A	pav_1104465	0	145282097
1A	pav_1069702	0	145977694
1A	pav_1201134	0	145977695
1A	pav_1133392	0	146325092
1A	pav_1114788	0	146325093
1A	pav_1237712	0	146325094
1A	pav_1126558	0	146821037
1A	pav_1151793	0	147005218
1A	pav_1241570	0	148025627
1A	pav_1092089	0	152196825
1A	pav_1085538	0	152196826
1A	pav_3533602	0	152196829
1A	pav_1110954	0	153487427
1A	pav_1708014	0	155309887
1A	pav_1205982	0	158056114
1A	pav_4407843	0	158203847
1A	pav_1026745	0	158203848
1A	pav_4990157	0	159780894
1A	pav_3958802	0	159895599
1A	pav_3025433	0	159895601
1A	pav_2306419	0	160561879
1A	pav_3940256	0	160561880
1A	pav_1262388	0	160561881
1A	pav_990457	0	160616443
1A	pav_3959911	0	160742683
1A	pav_1109174	0	160754319
1A	pav_1150635	0	160872687
1A	pav_5324544	0	160872688
1A	pav_5332943	0	163237783
1A	pav_3021566	0	163251083
1A	pav_1669409	0	165460106
1A	pav_1254463	0	165460107
1A	pav_1138938	0	165877755
1A	pav_1123074	0	167056938
1A	pav_1075863	0	168599746
1A	pav_7347397	0	168599748
1A	pav_1204579	0	168599749
1A	pav_1084858	0	168738094
1A	pav_1108333	0	170390207
1A	pav_1186604	0	170390208
1A	pav_1143420	0	172123817
1A	pav_1398639	0	172804418
1A	pav_1131917	0	173205255
1A	pav_1099100	0	173554680
1A	pav_983365	0	174334394
1A	pav_3025386	0	174949555
1A	pav_1100735	0	174949556
1A	pav_5332666	0	176282677
1A	pav_995776	0	176282678
1A	pav_1665205	0	177894996
1A	pav_1113313	0	178196557
1A	pav_3939514	0	178261445
1A	pav_1088263	0	178272436
1A	pav_3533938	0	178542703
1A	pav_4990930	0	178542704
1A	pav_4990454	0	178542705
1A	pav_4021862	0	178542706
1A	pav_3952736	0	178542707
1A	pav_3955199	0	178542708
1A	pav_3533905	0	178542709
1A	pav_1105405	0	178814091
1A	pav_4991124	0	178830062
1A	pav_1138542	0	179388874
1A	pav_3021964	0	179759736
1A	pav_1119177	0	179963657
1A	pav_1059043	0	179963658
1A	pav_1218075	0	180069335
1A	pav_1114351	0	180078764
1A	pav_3028636	0	180114487
1A	pav_1092732	0	180840437
1A	pav_1112369	0	180840438
1A	pav_1182467	0	180840439
1A	pav_1233022	0	180840440
1A	pav_1111964	0	181608147
1A	pav_1110603	0	181608148
1A	pav_1115676	0	181646745
1A	pav_1104621	0	181646746
1A	pav_1133417	0	181646747
1A	pav_1111166	0	182939204
1A	pav_1089606	0	187974754
1A	pav_1124216	0	187974755
1A	pav_4005398	0	189546911
1A	pav_3950051	0	189546912
1A	pav_1128026	0	189546913
1A	pav_3934951	0	189546914
1A	pav_3384709	0	190545848
1A	pav_1255608	0	191632926
1A	pav_3022752	0	191632927
1A	pav_4539183	0	191632928
1A	pav_2300425	0	191632929
1A	pav_1246183	0	191632930
1A	pav_1010836	0	191632932
1A	pav_1014354	0	191632933
1A	pav_1246181	0	191632934
1A	pav_4990331	0	191632935
1A	pav_3935125	0	191818675
1A	pav_4395827	0	191818676
1A	pav_1129835	0	191818677
1A	pav_2289064	0	191818678
1A	pav_1202229	0	191818679
1A	pav_3532646	0	191818680
1A	pav_3533723	0	194658165
1A	pav_1121250	0	195100036
1A	pav_4020363	0	196410343
1A	pav_1120203	0	198769568
1A	pav_1116062	0	198769569
1A	pav_3945356	0	200200140
1A	pav_3024760	0	200229952
1A	pav_4004979	0	200313596
1A	pav_3938685	0	200332491
1A	pav_4010185	0	200332492
1A	pav_1012168	0	201436877
1A	pav_1066353	0	201436878
1A	pav_1116758	0	201436879
1A	pav_1120318	0	201436880
1A	pav_4004619	0	201436881
1A	pav_1106480	0	201436882
1A	pav_1125646	0	201436883
1A	pav_1121173	0	201436884
1A	pav_1098230	0	201436885
1A	pav_1125881	0	201436886
1A	pav_1090886	0	201436887
1A	pav_3938037	0	201436888
1A	pav_1150829	0	201436889
1A	pav_994764	0	201436890
1A	pav_1110168	0	202011589
1A	pav_1128210	0	204427682
1A	pav_5412045	0	205496091
1A	pav_2277124	0	205496092
1A	pav_4396841	0	205496093
1A	pav_3023335	0	205496094
1A	pav_3956455	0	205496095
1A	pav_4991365	0	205496096
1A	pav_1229143	0	205496097
1A	pav_4539952	0	205496099
1A	pav_3941571	0	206074416
1A	pav_1379174	0	207586018
1A	pav_3955721	0	208941931
1A	pav_1119854	0	208946558
1A	pav_2275813	0	211737022
1A	pav_1029225	0	211737023
1A	pav_1084917	0	212553211
1A	pav_1223340	0	213879588
1A	pav_1114412	0	213881996
1A	pav_1254221	0	213979079
1A	pav_1090200	0	214567422
1A	pav_1067874	0	215141948
1A	pav_4018908	0	215167542
1A	pav_1088591	0	215621452
1A	pav_1123844	0	215621453
1A	pav_2275515	0	215751797
1A	pav_3029821	0	215751798
1A	pav_1100060	0	215751800
1A	pav_991471	0	216340140
1A	pav_2252495	0	216340141
1A	pav_1069323	0	216340142
1A	pav_1112826	0	217120141
1A	pav_2253810	0	217545037
1A	pav_1765188	0	217814656
1A	pav_2277999	0	218849125
1A	pav_1100887	0	218849126
1A	pav_1111460	0	219534288
1A	pav_1292860	0	219870320
1A	pav_1129576	0	219870321
1A	pav_1117575	0	219870322
1A	pav_1062507	0	220451498
1A	pav_1092170	0	220759888
1A	pav_1125309	0	220780631
1A	pav_1315292	0	221116371
1A	pav_1148576	0	222248548
1A	pav_1126137	0	224360610
1A	pav_1128056	0	224681140
1A	pav_1861968	0	225632672
1A	pav_3384991	0	225632673
1A	pav_5332418	0	227176017
1A	pav_3034508	0	227885332
1A	pav_1066061	0	228719362
1A	pav_1132858	0	231568685
1A	pav_1126208	0	231920645
1A	pav_1056285	0	231920646
1A	pav_1124260	0	232154732
1A	pav_3533517	0	233356555
1A	pav_3944287	0	233356556
1A	pav_1102202	0	233495051
1A	pav_4539511	0	233513018
1A	pav_4989882	0	233513019
1A	pav_1252400	0	233959571
1A	pav_1078628	0	233959572
1A	pav_1377838	0	234444846
1A	pav_1027834	0	234453624
1A	pav_1218238	0	234551406
1A	pav_1101176	0	235980095
1A	pav_1122959	0	237222467
1A	pav_2259241	0	237810861
1A	pav_1114870	0	237810863
1A	pav_2303008	0	238010148
1A	pav_3951950	0	238010149
1A	pav_3384831	0	238010150
1A	pav_1289332	0	238010151
1A	pav_4989894	0	238010152
1A	pav_3026199	0	238399203
1A	pav_3940225	0	238578413
1A	pav_1083321	0	238967592
1A	pav_1120903	0	238967593
1A	pav_1150034	0	238967594
1A	pav_1150784	0	239450295
1A	pav_5050389	0	239460276
1A	pav_4989245	0	239460277
1A	pav_4538767	0	239514068
1A	pav_4990688	0	239845074
1A	pav_2322853	0	240132430
1A	pav_1108857	0	240266027
1A	pav_1317105	0	240266028
1A	pav_1142110	0	240266029
1A	pav_1124050	0	240266030
1A	pav_3024089	0	240507190
1A	pav_2282401	0	240656426
1A	pav_1201432	0	240656427
1A	pav_1720404	0	241411237
1A	pav_1218555	0	241819812
1A	pav_3533463	0	241915735
1A	pav_1150205	0	243269140
1A	pav_3023800	0	243526016
1A	pav_1253088	0	243877976
1A	pav_1101683	0	243877977
1A	pav_3034537	0	244103103
1A	pav_1092148	0	244131636
1A	pav_1318755	0	244549149
1A	pav_1090322	0	244549150
1A	pav_1118037	0	244695536
1A	pav_1250121	0	245257277
1A	pav_1112931	0	245284878
1A	pav_4990679	0	245284879
1A	pav_4019948	0	245284880
1A	pav_1230802	0	245284881
1A	pav_1057186	0	245284882
1A	pav_1150751	0	245284883
1A	pav_4404988	0	245284884
1A	pav_1216347	0	245284885
1A	pav_1095453	0	245284886
1A	pav_2309481	0	245523699
1A	pav_1157080	0	245569509
1A	pav_4009449	0	245569510
1A	pav_5345533	0	245569511
1A	pav_4990287	0	245713328
1A	pav_2301074	0	245812883
1A	pav_1280037	0	246381272
1A	pav_1117369	0	246381273
1A	pav_1025338	0	247060023
1A	pav_997373	0	247172459
1A	pav_1119273	0	247498619
1A	pav_1247733	0	247498620
1A	pav_14581002	0	248193133
1A	pav_4538068	0	248218811
1A	pav_1070441	0	248591946
1A	pav_1041240	0	248796845
1A	pav_3029185	0	249160335
1A	pav_1224168	0	249210962
1A	pav_2255545	0	249462821
1A	pav_1123272	0	249580334
1A	pav_1103519	0	249734862
1A	pav_1237869	0	249806036
1A	pav_3950004	0	249806037
1A	pav_4542619	0	249806038
1A	pav_1015865	0	249806039
1A	pav_1091645	0	249806040
1A	pav_1104221	0	250143095
1A	pav_1126203	0	250143096
1A	pav_3937885	0	250143097
1A	pav_1124920	0	250143099
1A	pav_1127921	0	250143100
1A	pav_1119226	0	250143101
1A	pav_3534239	0	250143102
1A	pav_1086532	0	250143103
1A	pav_3945903	0	250554467
1A	pav_3034245	0	250554468
1A	pav_1303260	0	250554470
1A	pav_3533093	0	250604016
1A	pav_3947631	0	250604017
1A	pav_2258496	0	250604018
1A	pav_2292004	0	250604019
1A	pav_1165294	0	250944316
1A	pav_3939816	0	250954561
1A	pav_4408434	0	251183259
1A	pav_3953860	0	251183260
1A	pav_1295486	0	251284198
1A	pav_3533872	0	251284199
1A	pav_3944128	0	251284200
1A	pav_4393842	0	251284201
1A	pav_1234699	0	251447247
1A	pav_1240234	0	252031540
1A	pav_3027529	0	252031541
1A	pav_3025930	0	252767895
1A	pav_988067	0	253166634
1A	pav_4990916	0	255049721
1A	pav_1237384	0	255071701
1A	pav_4992005	0	255071702
1B	pav_2300612	0	3000644
1B	pav_1104616	0	3581821
1B	pav_1268227	0	3581823
1B	pav_1195188	0	3581824
1B	pav_1089620	0	4191670
1B	pav_1120343	0	4387784
1B	pav_1130108	0	4458720
1B	pav_1114944	0	4712572
1B	pav_1125144	0	4780013
1B	pav_1120108	0	5335619
1B	pav_1113179	0	5923961
1B	pav_2303647	0	6257750
1B	pav_1164986	0	6481685
1B	pav_981782	0	6533861
1B	pav_1100397	0	6533862
1B	pav_1057112	0	6533863
1B	pav_1100552	0	6840784
1B	pav_1121163	0	6840786
1B	pav_3021227	0	6845999
1B	pav_1255911	0	6888941
1B	pav_1233378	0	6952265
1B	pav_1028395	0	6952266
1B	pav_1304395	0	6952268
1B	pav_1126017	0	7163351
1B	pav_1259845	0	7163352
1B	pav_1279858	0	7163353
1B	pav_1206403	0	7209365
1B	pav_1160617	0	7292054
1B	pav_3024364	0	7317298
1B	pav_3021703	0	7579320
1B	pav_4989242	0	7788274
1B	pav_3022546	0	7791994
1B	pav_1262573	0	7791995
1B	pav_1105108	0	8100735
1B	pav_1182653	0	8100736
1B	pav_999842	0	8100737
1B	pav_983031	0	8100738
1B	pav_1078612	0	8100739
1B	pav_1195926	0	8100740
1B	pav_1089056	0	8409477
1B	pav_1221202	0	8409478
1B	pav_1234475	0	8409479
1B	pav_1242215	0	8409480
1B	pav_1109237	0	8409481
1B	pav_3024625	0	8692784
1B	pav_1123481	0	8692785
1B	pav_1265622	0	8848350
1B	pav_1018209	0	9303994
1B	pav_1102121	0	9303995
1B	pav_1123594	0	9303996
1B	pav_1127649	0	9303997
1B	pav_1205716	0	9303998
1B	pav_1114020	0	9304004
1B	pav_1103430	0	9304005
1B	pav_1099844	0	9304007
1B	pav_4003336	0	9304008
1B	pav_1212659	0	9304009
1B	pav_1047341	0	9304010
1B	pav_1265398	0	9304011
1B	pav_2260552	0	9331473
1B	pav_1089991	0	9401128
1B	pav_982291	0	9586214
1B	pav_978310	0	9688268
1B	pav_1132527	0	10167339
1B	pav_983309	0	10167340
1B	pav_1101900	0	10167341
1B	pav_2323685	0	10167342
1B	pav_1205534	0	11343940
1B	pav_1205563	0	16268583
1B	pav_1266691	0	16268584
1B	pav_1099952	0	17488120
1B	pav_1160521	0	17674234
1B	pav_987678	0	18664813
1B	pav_1281938	0	19266978
1B	pav_1057381	0	19266979
1B	pav_1140795	0	19274637
1B	pav_1209787	0	19274638
1B	pav_1099479	0	19884461
1B	pav_1218902	0	19884462
1B	pav_2275986	0	20408852
1B	pav_2294195	0	20501995
1B	pav_3532741	0	20623846
1B	pav_3532784	0	20623847
1B	pav_1138663	0	20623848
1B	pav_3534028	0	20623849
1B	pav_989369	0	20987238
1B	pav_1101411	0	22837179
1B	pav_1105413	0	22837180
1B	pav_2297966	0	22953537
1B	pav_1090766	0	23641237
1B	pav_1114279	0	23641238
1B	pav_18730017	0	23641239
1B	pav_2351655	0	23891936
1B	pav_1282329	0	23993197
1B	pav_1163270	0	25657943
1B	pav_1105046	0	26007368
1B	pav_1256449	0	26234830
1B	pav_1255176	0	26234831
1B	pav_1012381	0	27215378
1B	pav_1204236	0	27215379
1B	pav_1252811	0	29089322
1B	pav_1100040	0	29232873
1B	pav_3021864	0	30220916
1B	pav_1255164	0	31054576
1B	pav_997799	0	31690486
1B	pav_1119497	0	31690487
1B	pav_1125459	0	31690488
1B	pav_1029808	0	31690489
1B	pav_1087990	0	31690490
1B	pav_1093829	0	31690491
1B	pav_1119950	0	31956729
1B	pav_2364961	0	31956730
1B	pav_1106752	0	32134224
1B	pav_1119860	0	32134225
1B	pav_1159344	0	32134226
1B	pav_1095372	0	32134227
1B	pav_1249642	0	32255295
1B	pav_1094724	0	32281963
1B	pav_1255154	0	32281964
1B	pav_2276217	0	32281965
1B	pav_1242303	0	32324376
1B	pav_1237400	0	32573811
1B	pav_2277028	0	32573812
1B	pav_4540205	0	32573813
1B	pav_3949657	0	32573814
1B	pav_1151931	0	32692023
1B	pav_1379344	0	32916139
1B	pav_2321290	0	33136689
1B	pav_3533384	0	33136690
1B	pav_3034036	0	33136691
1B	pav_1207903	0	33136692
1B	pav_1285118	0	33136693
1B	pav_1405059	0	33444897
1B	pav_990828	0	33444898
1B	pav_1395366	0	33973149
1B	pav_1114831	0	34608803
1B	pav_1230430	0	34608805
1B	pav_3385276	0	34835540
1B	pav_1117769	0	35218652
1B	pav_1684456	0	35218654
1B	pav_2326290	0	35218656
1B	pav_1138503	0	36886466
1B	pav_1130314	0	36886468
1B	pav_4992340	0	37446809
1B	pav_4991863	0	37446810
1B	pav_1745245	0	37446812
1B	pav_1258616	0	37446813
1B	pav_1279487	0	37688635
1B	pav_1220370	0	37915659
1B	pav_1097911	0	38671855
1B	pav_1108594	0	38671856
1B	pav_4992786	0	38829010
1B	pav_3021221	0	38923703
1B	pav_3021370	0	39009621
1B	pav_2278761	0	39009622
1B	pav_1120912	0	39009623
1B	pav_1056933	0	39009624
1B	pav_3021598	0	39196657
1B	pav_4991272	0	39196658
1B	pav_4993115	0	39196659
1B	pav_3384786	0	39196660
1B	pav_4261406	0	39196661
1B	pav_4535915	0	39196662
1B	pav_3024762	0	39196663
1B	pav_3222538	0	39196665
1B	pav_3938363	0	39196666
1B	pav_7333404	0	39196667
1B	pav_1000820	0	39196668
1B	pav_2242972	0	39196669
1B	pav_3960892	0	39196670
1B	pav_1128755	0	39525869
1B	pav_1383929	0	39525871
1B	pav_1264748	0	39816548
1B	pav_1077067	0	40076901
1B	pav_1127272	0	40076902
1B	pav_1033127	0	40097619
1B	pav_2275483	0	40107046
1B	pav_3023214	0	40107047
1B	pav_7339503	0	40107048
1B	pav_1094182	0	40404491
1B	pav_1258454	0	40404492
1B	pav_1397574	0	40404493
1B	pav_2289496	0	40404494
1B	pav_3953706	0	40423536
1B	pav_3533383	0	40423537
1B	pav_1230054	0	40423538
1B	pav_1258474	0	40432617
1B	pav_3940129	0	40432618
1B	pav_4005063	0	40432619
1B	pav_1252688	0	40527376
1B	pav_4395108	0	40580119
1B	pav_3222451	0	40630657
1B	pav_3532959	0	40630658
1B	pav_4544529	0	40630660
1B	pav_3384885	0	40630661
1B	pav_997104	0	40630663
1B	pav_3960366	0	40630664
1B	pav_5578089	0	40630665
1B	pav_7339941	0	40630666
1B	pav_4538404	0	40630667
1B	pav_1110198	0	40699315
1B	pav_4543460	0	40699316
1B	pav_1274061	0	40700156
1B	pav_3064502	0	40755029
1B	pav_4990439	0	40808447
1B	pav_1107243	0	41030494
1B	pav_5411342	0	41066291
1B	pav_5411047	0	41195922
1B	pav_4261438	0	41271166
1B	pav_3533579	0	41286642
1B	pav_5325687	0	41291986
1B	pav_4394814	0	41305457
1B	pav_5411032	0	41316261
1B	pav_1065088	0	41355088
1B	pav_1125763	0	41355089
1B	pav_4395784	0	41412097
1B	pav_4395096	0	41548682
1B	pav_1130828	0	41706673
1B	pav_5331709	0	41811683
1B	pav_5411911	0	41825792
1B	pav_5410624	0	41869162
1B	pav_1086472	0	41998174
1B	pav_6031231	0	42209344
1B	pav_1165105	0	42404408
1B	pav_1128077	0	42516817
1B	pav_3034432	0	42516818
1B	pav_1150363	0	42855962
1B	pav_1152153	0	42855963
1B	pav_1023149	0	42888178
1B	pav_1151398	0	43512434
1B	pav_1242717	0	43512435
1B	pav_1230016	0	43685719
1B	pav_3022531	0	43738859
1B	pav_3023132	0	43738860
1B	pav_1109815	0	43759434
1B	pav_5411416	0	43759435
1B	pav_1147949	0	43923531
1B	pav_1106846	0	44013275
1B	pav_981355	0	44168641
1B	pav_1082495	0	44168642
1B	pav_1116714	0	44168643
1B	pav_2289679	0	44168644
1B	pav_1118302	0	44538792
1B	pav_1110472	0	44538793
1B	pav_1119153	0	44538794
1B	pav_1280083	0	44538795
1B	pav_1303341	0	44538796
1B	pav_1119245	0	44538797
1B	pav_1137854	0	44538798
1B	pav_1151964	0	44538799
1B	pav_1154534	0	44758067
1B	pav_1266583	0	44758068
1B	pav_1300523	0	44767786
1B	pav_1052802	0	44875751
1B	pav_4395173	0	44891160
1B	pav_1263377	0	44899213
1B	pav_3064704	0	45076968
1B	pav_1097395	0	45177577
1B	pav_3022879	0	45177578
1B	pav_3532790	0	45177579
1B	pav_4993404	0	45177580
1B	pav_2260661	0	45239604
1B	pav_1208560	0	45305539
1B	pav_1696912	0	45305540
1B	pav_3533277	0	45305541
1B	pav_3025310	0	45311969
1B	pav_3024214	0	45313904
1B	pav_1098891	0	45390774
1B	pav_11313529	0	45390775
1B	pav_3939943	0	45445461
1B	pav_4394597	0	45507883
1B	pav_4397944	0	45520368
1B	pav_3532951	0	45682046
1B	pav_5969949	0	45682047
1B	pav_4004834	0	45682048
1B	pav_5011250	0	45682050
1B	pav_1279515	0	45682052
1B	pav_1268250	0	45709682
1B	pav_1128329	0	45902344
1B	pav_3021454	0	45902345
1B	pav_3939556	0	45902346
1B	pav_3948136	0	45998725
1B	pav_1380500	0	46109796
1B	pav_3956087	0	46109798
1B	pav_1142135	0	46169844
1B	pav_5325402	0	46175946
1B	pav_994923	0	46186513
1B	pav_1049723	0	46186514
1B	pav_1090383	0	46186517
1B	pav_2300114	0	46187074
1B	pav_1097941	0	46187075
1B	pav_4542210	0	46187076
1B	pav_4989576	0	46187077
1B	pav_4005387	0	46187078
1B	pav_2330500	0	46314873
1B	pav_3960744	0	46362937
1B	pav_1237625	0	46385855
1B	pav_4003095	0	46486683
1B	pav_1123587	0	46531375
1B	pav_1341729	0	46979805
1B	pav_1087799	0	46989201
1B	pav_7346672	0	47111474
1B	pav_4019998	0	47148287
1B	pav_1100879	0	47420338
1B	pav_1228015	0	47420339
1B	pav_4004027	0	47420341
1B	pav_2279426	0	47420343
1B	pav_2275129	0	47420344
1B	pav_1114171	0	47420345
1B	pav_1234939	0	47420346
1B	pav_984714	0	47420347
1B	pav_1089985	0	47420348
1B	pav_1000211	0	47420349
1B	pav_1090728	0	47420350
1B	pav_1279488	0	47420351
1B	pav_3064864	0	47420352
1B	pav_1719681	0	47425026
1B	pav_988657	0	47425027
1B	pav_1256333	0	47425028
1B	pav_4542825	0	47425029
1B	pav_1048511	0	47456481
1B	pav_5412017	0	47456482
1B	pav_5410445	0	47456483
1B	pav_3029820	0	47479816
1B	pav_1218027	0	47525423
1B	pav_1115056	0	47725262
1B	pav_983559	0	47725263
1B	pav_7334370	0	47741224
1B	pav_1103011	0	47865723
1B	pav_1371097	0	47893058
1B	pav_4003519	0	47893059
1B	pav_4989296	0	47972099
1B	pav_2275270	0	48030186
1B	pav_2280288	0	48030187
1B	pav_1218270	0	48030188
1B	pav_3033924	0	48152713
1B	pav_2258878	0	48276662
1B	pav_1106306	0	48335106
1B	pav_1016512	0	48618530
1B	pav_1091447	0	48618531
1B	pav_1126836	0	48618532
1B	pav_1094011	0	48801046
1B	pav_3944543	0	48801047
1B	pav_3952804	0	48801048
1B	pav_4261156	0	48801050
1B	pav_4540515	0	48801053
1B	pav_7353909	0	48801054
1B	pav_1112434	0	48801055
1B	pav_4541147	0	48801056
1B	pav_3960470	0	48801057
1B	pav_4407479	0	48801058
1B	pav_4538751	0	48801059
1B	pav_1290347	0	48801060
1B	pav_3024381	0	48801061
1B	pav_1084551	0	48801062
1B	pav_3033917	0	48801063
1B	pav_1093327	0	48801064
1B	pav_4542482	0	48801065
1B	pav_4991263	0	48801066
1B	pav_5410811	0	48801067
1B	pav_4439492	0	48801068
1B	pav_1112827	0	48801069
1B	pav_991934	0	48801070
1B	pav_1103551	0	48801071
1B	pav_1119910	0	48801072
1B	pav_1393321	0	48801073
1B	pav_1031906	0	48801075
1B	pav_4439599	0	48801076
1B	pav_1230656	0	48801077
1B	pav_1100456	0	48801078
1B	pav_3940087	0	48801080
1B	pav_1089112	0	48801081
1B	pav_3222377	0	48801082
1B	pav_1206482	0	48801083
1B	pav_3958173	0	48801084
1B	pav_1127698	0	48801085
1B	pav_984409	0	48801086
1B	pav_3950805	0	48801087
1B	pav_3938149	0	48801091
1B	pav_1716963	0	48902686
1B	pav_2278713	0	48961195
1B	pav_3939417	0	49168693
1B	pav_1163852	0	49199711
1B	pav_2278794	0	49199712
1B	pav_1112589	0	49199713
1B	pav_1059307	0	49199714
1B	pav_1216086	0	49199715
1B	pav_1078883	0	49199716
1B	pav_5323790	0	49355020
1B	pav_3951446	0	49355021
1B	pav_3941755	0	49355022
1B	pav_1096291	0	49366670
1B	pav_3021770	0	49366671
1B	pav_3956069	0	49366672
1B	pav_4003982	0	49366673
1B	pav_4991085	0	49366674
1B	pav_4989848	0	49366675
1B	pav_1276036	0	49366676
1B	pav_1229501	0	49366677
1B	pav_4990736	0	49366678
1B	pav_5579522	0	49548335
1B	pav_1229196	0	49777765
1B	pav_3024056	0	49777766
1B	pav_1109898	0	49794705
1B	pav_5411565	0	49794706
1B	pav_1037630	0	49794707
1B	pav_3021502	0	49794708
1B	pav_1216269	0	49794709
1B	pav_1234363	0	49794710
1B	pav_1101630	0	49794711
1B	pav_3028618	0	49794712
1B	pav_4395964	0	49794713
1B	pav_981580	0	49794714
1B	pav_2275303	0	49794716
1B	pav_1269704	0	49794717
1B	pav_1076227	0	49794718
1B	pav_4992715	0	49794720
1B	pav_4990268	0	49799862
1B	pav_1107348	0	50079356
1B	pav_3028489	0	50079357
1B	pav_2259170	0	50125016
1B	pav_4991410	0	50148402
1B	pav_1100429	0	50148403
1B	pav_1166537	0	50148404
1B	pav_1253163	0	50148405
1B	pav_2300494	0	50148406
1B	pav_3022312	0	50148407
1B	pav_3025870	0	50148408
1B	pav_3950026	0	50148409
1B	pav_4395898	0	50148410
1B	pav_4910863	0	50148411
1B	pav_3937596	0	50148412
1B	pav_991524	0	50148413
1B	pav_1243576	0	50148414
1B	pav_3953130	0	50148415
1B	pav_4990028	0	50148416
1B	pav_1128753	0	50148417
1B	pav_7353590	0	50148418
1B	pav_3959793	0	50148419
1B	pav_3534149	0	50148420
1B	pav_4990136	0	50148421
1B	pav_3222496	0	50148422
1B	pav_4989303	0	50148423
1B	pav_4989579	0	50148424
1B	pav_4262123	0	50148425
1B	pav_4991196	0	50148426
1B	pav_2256820	0	50148427
1B	pav_5325193	0	50148428
1B	pav_1241602	0	50148429
1B	pav_2264147	0	50148430
1B	pav_3034346	0	50155706
1B	pav_4393834	0	50175559
1B	pav_1110558	0	50206582
1B	pav_3945585	0	50218262
1B	pav_1679462	0	50375882
1B	pav_1210535	0	50622740
1B	pav_4540422	0	50622741
1B	pav_1101802	0	50719052
1B	pav_1028798	0	50937622
1B	pav_989879	0	51191701
1B	pav_3026808	0	51191702
1B	pav_7346032	0	51254224
1B	pav_1150283	0	51289702
1B	pav_1022291	0	51289703
1B	pav_1054026	0	51289704
1B	pav_1089810	0	51289705
1B	pav_1024000	0	51289706
1B	pav_1169602	0	51289707
1B	pav_2276464	0	51289708
1B	pav_3021656	0	51289709
1B	pav_4990469	0	51289710
1B	pav_1099649	0	51289711
1B	pav_4537457	0	51289712
1B	pav_1255511	0	51289713
1B	pav_1113378	0	51289715
1B	pav_4008728	0	51289716
1B	pav_1206587	0	51289717
1B	pav_3532650	0	51289718
1B	pav_4395910	0	51289719
1B	pav_2275631	0	51289720
1B	pav_2275366	0	51289721
1B	pav_3955648	0	51289722
1B	pav_1088187	0	51289723
1B	pav_977187	0	51289724
1B	pav_3945151	0	51289725
1B	pav_1126695	0	51289726
1B	pav_3954304	0	51289727
1B	pav_4536698	0	51289728
1B	pav_3948887	0	51289729
1B	pav_3533475	0	51289730
1B	pav_4405124	0	51289731
1B	pav_3944674	0	51289732
1B	pav_1204912	0	51289733
1B	pav_3934103	0	51289734
1B	pav_1022183	0	51289735
1B	pav_1011232	0	51289736
1B	pav_4005968	0	51289737
1B	pav_1048220	0	51289738
1B	pav_3025692	0	51289739
1B	pav_3947404	0	51289740
1B	pav_4991378	0	51289741
1B	pav_1092354	0	51289742
1B	pav_3384756	0	51289743
1B	pav_1143462	0	51289744
1B	pav_1090798	0	51289745
1B	pav_4990321	0	51289746
1B	pav_3944943	0	51289747
1B	pav_1130437	0	51289748
1B	pav_1130474	0	51289749
1B	pav_1003475	0	51289750
1B	pav_1134094	0	51289751
1B	pav_1190905	0	51289752
1B	pav_4540386	0	51289753
1B	pav_4261287	0	51289755
1B	pav_4537548	0	51289757
1B	pav_1229564	0	51289758
1B	pav_4398403	0	51289759
1B	pav_1224534	0	51289761
1B	pav_4005167	0	51289762
1B	pav_1673505	0	51289764
1B	pav_1091512	0	51289765
1B	pav_5332387	0	51289766
1B	pav_3533908	0	51289767
1B	pav_3024477	0	51289768
1B	pav_1097545	0	51289769
1B	pav_1084792	0	51289770
1B	pav_3385244	0	51289771
1B	pav_3533274	0	51289772
1B	pav_3533813	0	51289773
1B	pav_4990013	0	51289774
1B	pav_3935516	0	51289775
1B	pav_3937424	0	51289776
1B	pav_4440086	0	51289777
1B	pav_3938574	0	51289778
1B	pav_1318812	0	51289779
1B	pav_1863855	0	51289780
1B	pav_3942646	0	51289781
1B	pav_3942840	0	51289782
1B	pav_4540519	0	51289783
1B	pav_3943301	0	51289784
1B	pav_3952731	0	51289785
1B	pav_1219262	0	51289786
1B	pav_3944795	0	51289787
1B	pav_3942244	0	51289788
1B	pav_3950917	0	51289789
1B	pav_3951963	0	51289790
1B	pav_3935477	0	51289791
1B	pav_3954321	0	51289792
1B	pav_3942295	0	51289793
1B	pav_3959093	0	51289794
1B	pav_3960596	0	51289795
1B	pav_3960855	0	51289796
1B	pav_3937895	0	51289797
1B	pav_3385136	0	51289798
1B	pav_4009683	0	51289799
1B	pav_4261691	0	51289801
1B	pav_1271826	0	51289802
1B	pav_4405434	0	51289803
1B	pav_1088268	0	51289805
1B	pav_4535687	0	51289806
1B	pav_1069301	0	51289807
1B	pav_3029271	0	51289809
1B	pav_2258791	0	51289810
1B	pav_4544056	0	51289813
1B	pav_4990570	0	51289817
1B	pav_4990978	0	51289818
1B	pav_5324155	0	51289819
1B	pav_5410777	0	51289820
1B	pav_5410778	0	51289821
1B	pav_3936316	0	51289822
1B	pav_2372349	0	51289823
1B	pav_5967824	0	51289824
1B	pav_984548	0	51289825
1B	pav_4990996	0	51289826
1B	pav_4541757	0	51289827
1B	pav_7354358	0	51289828
1B	pav_4261854	0	51289829
1B	pav_3950468	0	51289830
1B	pav_3941239	0	51289831
1B	pav_4543599	0	51289832
1B	pav_992751	0	51289833
1B	pav_2300797	0	51289834
1B	pav_3939959	0	51289835
1B	pav_2307719	0	51289836
1B	pav_983062	0	51289837
1B	pav_1123418	0	51289838
1B	pav_3534025	0	51289839
1B	pav_1058012	0	51289840
1B	pav_1247715	0	51289841
1B	pav_5332249	0	51289842
1B	pav_1250712	0	51289843
1B	pav_2292619	0	51289844
1B	pav_12768732	0	51289845
1B	pav_1106435	0	51289846
1B	pav_1110483	0	51289847
1B	pav_1265528	0	51289849
1B	pav_1083623	0	51289850
1B	pav_4910885	0	51289851
1B	pav_1241783	0	51289852
1B	pav_3024800	0	51289853
1B	pav_1060489	0	51289854
1B	pav_1092957	0	51289855
1B	pav_998819	0	51289856
1B	pav_1026286	0	51289857
1B	pav_3948811	0	51289858
1B	pav_2275135	0	51289859
1B	pav_1099755	0	51289860
1B	pav_1093483	0	51289861
1B	pav_1104399	0	51289862
1B	pav_1214191	0	51289863
1B	pav_1089769	0	51289864
1B	pav_1215922	0	51289866
1B	pav_2275278	0	51289867
1B	pav_4989591	0	51289868
1B	pav_1027640	0	51289869
1B	pav_1102351	0	51289870
1B	pav_1090232	0	51289871
1B	pav_12855063	0	51289872
1B	pav_2275621	0	51289873
1B	pav_2255497	0	51289874
1B	pav_1215403	0	51289875
1B	pav_1065195	0	51289876
1B	pav_2252323	0	51289878
1B	pav_3938757	0	51289879
1B	pav_1203210	0	51289880
1B	pav_1038547	0	51289881
1B	pav_3939643	0	51289882
1B	pav_2293581	0	51289883
1B	pav_1064518	0	51289884
1B	pav_1094584	0	51289885
1B	pav_3936801	0	51289886
1B	pav_3953607	0	51289888
1B	pav_1219818	0	51289889
1B	pav_1133070	0	51289890
1B	pav_4410382	0	51289891
1B	pav_4543748	0	51289892
1B	pav_3951839	0	51289893
1B	pav_3939788	0	51289894
1B	pav_3027139	0	51289895
1B	pav_1087811	0	51289896
1B	pav_1090906	0	51289897
1B	pav_1263607	0	51289898
1B	pav_2275138	0	51289899
1B	pav_4021659	0	51289900
1B	pav_3029953	0	51289901
1B	pav_4003707	0	51289902
1B	pav_1102066	0	51289903
1B	pav_2277600	0	51289904
1B	pav_4439793	0	51289905
1B	pav_4262723	0	51289906
1B	pav_3955277	0	51289907
1B	pav_1014057	0	51289908
1B	pav_4991454	0	51289909
1B	pav_1090241	0	51289910
1B	pav_3951989	0	51289911
1B	pav_4406553	0	51289912
1B	pav_1076915	0	51289913
1B	pav_3958724	0	51289914
1B	pav_1099769	0	51289915
1B	pav_1066331	0	51289916
1B	pav_1161427	0	51289917
1B	pav_4990242	0	51289918
1B	pav_1073181	0	51289919
1B	pav_1096765	0	51289920
1B	pav_3945204	0	51289921
1B	pav_4540263	0	51289922
1B	pav_1398087	0	51289923
1B	pav_3064689	0	51289924
1B	pav_3941914	0	51289925
1B	pav_3936523	0	51289926
1B	pav_1079617	0	51289927
1B	pav_1163169	0	51289928
1B	pav_4021118	0	51289930
1B	pav_4440100	0	51289931
1B	pav_4989404	0	51289932
1B	pav_4440158	0	51289933
1B	pav_4538008	0	51289934
1B	pav_3958193	0	51289935
1B	pav_3385347	0	51289936
1B	pav_3937834	0	51289937
1B	pav_1091183	0	51289938
1B	pav_3028355	0	51289939
1B	pav_3954339	0	51289940
1B	pav_1033742	0	51289941
1B	pav_3384874	0	51289942
1B	pav_4990499	0	51289943
1B	pav_4990525	0	51289944
1B	pav_1085327	0	51289945
1B	pav_3028291	0	51289946
1B	pav_1160493	0	51289947
1B	pav_5411559	0	51289948
1B	pav_4537630	0	51289949
1B	pav_3947201	0	51289950
1B	pav_1067175	0	51289951
1B	pav_1020282	0	51289952
1B	pav_1766106	0	51289953
1B	pav_3064902	0	51289954
1B	pav_4990055	0	51289955
1B	pav_4990869	0	51289956
1B	pav_3939243	0	51289957
1B	pav_3943130	0	51289958
1B	pav_3936997	0	51289959
1B	pav_1150269	0	51289960
1B	pav_985951	0	51289961
1B	pav_3020448	0	51289962
1B	pav_4261003	0	51289963
1B	pav_3944651	0	51289964
1B	pav_4261554	0	51289965
1B	pav_1023812	0	51289966
1B	pav_987512	0	51289967
1B	pav_1089837	0	51289968
1B	pav_1095193	0	51289969
1B	pav_1081237	0	51289970
1B	pav_1696252	0	51289971
1B	pav_1068908	0	51289972
1B	pav_1099577	0	51289973
1B	pav_1126092	0	51289974
1B	pav_1089464	0	51289975
1B	pav_1062074	0	51289976
1B	pav_1065780	0	51289977
1B	pav_4409980	0	51289978
1B	pav_3942120	0	51289979
1B	pav_2275353	0	51289980
1B	pav_1074953	0	51289981
1B	pav_1088134	0	51289982
1B	pav_3960288	0	51289983
1B	pav_1667614	0	51289984
1B	pav_4411360	0	51289985
1B	pav_4541101	0	51289986
1B	pav_3954079	0	51289987
1B	pav_4536523	0	51289988
1B	pav_2348022	0	51289989
1B	pav_1095754	0	51289990
1B	pav_993683	0	51289991
1B	pav_1095690	0	51289992
1B	pav_4989741	0	51289993
1B	pav_1107305	0	51289994
1B	pav_1218917	0	51289995
1B	pav_4440069	0	51289996
1B	pav_3942930	0	51289997
1B	pav_1211674	0	51289998
1B	pav_3935796	0	51289999
1B	pav_981833	0	51290000
1B	pav_3025717	0	51290001
1B	pav_1100632	0	51290002
1B	pav_3022823	0	51290003
1B	pav_3021085	0	51290004
1B	pav_3937582	0	51290005
1B	pav_1064828	0	51290006
1B	pav_1009274	0	51290007
1B	pav_2324020	0	51290008
1B	pav_3026754	0	51290009
1B	pav_3947460	0	51290010
1B	pav_1010023	0	51290011
1B	pav_3941221	0	51290012
1B	pav_1101585	0	51290013
1B	pav_3941581	0	51290014
1B	pav_1206251	0	51290015
1B	pav_1063674	0	51290016
1B	pav_1255742	0	51290017
1B	pav_3934232	0	51290018
1B	pav_1079041	0	51290019
1B	pav_1077024	0	51290020
1B	pav_4440037	0	51290021
1B	pav_986183	0	51290022
1B	pav_4260969	0	51290023
1B	pav_1101062	0	51290024
1B	pav_1057540	0	51290025
1B	pav_1066430	0	51290026
1B	pav_1078676	0	51290027
1B	pav_3034512	0	51290028
1B	pav_1230758	0	51290029
1B	pav_1254279	0	51290030
1B	pav_1380585	0	51290034
1B	pav_1287698	0	51290035
1B	pav_3941941	0	51290036
1B	pav_3936813	0	51290037
1B	pav_1119439	0	51290038
1B	pav_3935338	0	51290039
1B	pav_1160197	0	51290041
1B	pav_3022086	0	51290043
1B	pav_3949832	0	51290044
1B	pav_1114299	0	51290045
1B	pav_2293347	0	51290046
1B	pav_3952416	0	51290047
1B	pav_1126396	0	51290048
1B	pav_4410674	0	51290049
1B	pav_3533704	0	51290051
1B	pav_997291	0	51290053
1B	pav_3957498	0	51290054
1B	pav_7344331	0	51290056
1B	pav_2277745	0	51290057
1B	pav_5970969	0	51290058
1B	pav_5411573	0	51290059
1B	pav_4395187	0	51290060
1B	pav_3936214	0	51290063
1B	pav_3935310	0	51290064
1B	pav_1021728	0	51290065
1B	pav_5324875	0	51290066
1B	pav_4992460	0	51290067
1B	pav_4990145	0	51520820
1B	pav_1210534	0	51821616
1B	pav_3934396	0	51821617
1B	pav_3939365	0	51983056
1B	pav_3954491	0	51983057
1B	pav_1047710	0	52221848
1B	pav_4261802	0	52561856
1B	pav_1082178	0	52561857
1B	pav_4440369	0	53028206
1B	pav_4542474	0	53028207
1B	pav_3956941	0	53028208
1B	pav_1101267	0	53028209
1B	pav_1103492	0	53028210
1B	pav_1135495	0	53028211
1B	pav_1242152	0	53028212
1B	pav_2276839	0	53028213
1B	pav_2347504	0	53028214
1B	pav_3533541	0	53028215
1B	pav_3945054	0	53028216
1B	pav_3952953	0	53028217
1B	pav_4990940	0	53028218
1B	pav_5348119	0	53028219
1B	pav_1109063	0	53028220
1B	pav_4008773	0	53028221
1B	pav_991339	0	53028222
1B	pav_1125298	0	53028223
1B	pav_3942750	0	53028224
1B	pav_1083966	0	53028225
1B	pav_4989476	0	53028226
1B	pav_4989025	0	53028227
1B	pav_1096084	0	53028228
1B	pav_4990625	0	53028229
1B	pav_3031435	0	53028230
1B	pav_1207394	0	53028231
1B	pav_1862246	0	53028232
1B	pav_2263752	0	53028233
1B	pav_1249496	0	53028234
1B	pav_3937447	0	53028235
1B	pav_3027734	0	53212294
1B	pav_1229198	0	53212295
1B	pav_3957357	0	53295550
1B	pav_1141486	0	53318184
1B	pav_1214826	0	53318185
1B	pav_2277613	0	53318188
1B	pav_1116447	0	53684336
1B	pav_1229065	0	53684337
1B	pav_1129852	0	53684338
1B	pav_2275351	0	53684339
1B	pav_1235580	0	53690162
1B	pav_3943037	0	54017470
1B	pav_1130298	0	54022103
1B	pav_1266945	0	54040907
1B	pav_3945990	0	54040910
1B	pav_7345954	0	54040911
1B	pav_1166057	0	54062317
1B	pav_1666367	0	54062318
1B	pav_4992489	0	54487091
1B	pav_3940510	0	55040788
1B	pav_3028389	0	55040789
1B	pav_3946763	0	55123355
1B	pav_1067298	0	55123356
1B	pav_1092790	0	55123357
1B	pav_1115716	0	55169969
1B	pav_3957324	0	55397488
1B	pav_1139809	0	55397489
1B	pav_1094539	0	55720146
1B	pav_1108570	0	55720147
1B	pav_4537857	0	55720148
1B	pav_1269269	0	56181240
1B	pav_4993896	0	56300914
1B	pav_5411902	0	56904374
1B	pav_3020865	0	56969298
1B	pav_3022615	0	57571464
1B	pav_4394884	0	58041858
1B	pav_4261663	0	58041859
1B	pav_5332290	0	58481429
1B	pav_3946778	0	58798822
1B	pav_1048070	0	58798823
1B	pav_3956161	0	58798824
1B	pav_4989012	0	58798825
1B	pav_5325371	0	58798826
1B	pav_2260656	0	59144813
1B	pav_4408607	0	59273417
1B	pav_3937513	0	59366738
1B	pav_1022144	0	59366740
1B	pav_3943474	0	59366741
1B	pav_1014896	0	59366742
[truncated: 27,346 more rows]
