# Supplementary material for: Multi-stage resistance to Zymoseptoria tritici revealed by GWAS in an Australian bread wheat diversity panel
Source: Front Plant Sci. 2022 Oct 24;13:990915. doi: 10.3389/fpls.2022.990915 (PMC9637935; doi:10.3389/fpls.2022.990915)
Supplement: Supplementary file 3 [file DataSheet_3.zip › onlinedata03_SNP.map]

1A	snp_993127_F_0_19	0	1198712
1A	snp_1005431_F_0_53	0	3446191
1A	snp_2266418_F_0_27	0	5721828
1A	snp_4911044_F_0_22	0	6873021
1A	snp_1075345_F_0_28	0	7221678
1A	snp_4009202_F_0_8	0	7221678
1A	snp_3021967_F_0_36	0	7361874
1A	snp_3027396_F_0_21	0	7479556
1A	snp_1021118_F_0_8	0	7479556
1A	snp_1212218_F_0_49	0	7590608
1A	snp_1040965_F_0_27	0	7590608
1A	snp_1093633_F_0_38	0	7590608
1A	snp_1204785_F_0_68	0	7802984
1A	snp_1144874_F_0_35	0	8015361
1A	snp_1007077_F_0_33	0	8831535
1A	snp_1022726_F_0_17	0	8882649
1A	snp_2308952_F_0_15	0	11809131
1A	snp_1230950_F_0_13	0	12819134
1A	snp_2257989_F_0_63	0	13555777
1A	snp_1000928_F_0_22	0	13870242
1A	snp_3064386_F_0_36	0	14291635
1A	snp_1696485_F_0_36	0	14401713
1A	snp_1696485_F_0_65	0	14401713
1A	snp_1696485_F_0_8	0	14401713
1A	snp_1204920_F_0_17	0	14401713
1A	snp_1277304_F_0_42	0	14406688
1A	snp_1094719_F_0_37	0	14468543
1A	snp_1266478_F_0_10	0	14963454
1A	snp_1213162_F_0_6	0	14963454
1A	snp_997691_F_0_7	0	15512927
1A	snp_989159_F_0_8	0	16438020
1A	snp_1108901_F_0_17	0	16685283
1A	snp_1093014_F_0_54	0	16685283
1A	snp_4989097_F_0_10	0	16685283
1A	snp_1257291_F_0_29	0	17601340
1A	snp_1090405_F_0_12	0	17746195
1A	snp_988333_F_0_19	0	19389687
1A	snp_988333_F_0_7	0	19389687
1A	snp_983611_F_0_34	0	19389687
1A	snp_3023582_F_0_35	0	19389687
1A	snp_1092922_F_0_40	0	20997536
1A	snp_3947903_F_0_30	0	21691329
1A	snp_1082005_F_0_25	0	21691329
1A	snp_3384812_F_0_7	0	21691329
1A	snp_3064899_F_0_31	0	21704422
1A	snp_998526_F_0_8	0	21704422
1A	snp_1000376_F_0_58	0	21823783
1A	snp_2247249_F_0_35	0	22458806
1A	snp_1106808_F_0_15	0	22546200
1A	snp_991183_F_0_34	0	22546200
1A	snp_980414_F_0_7	0	22680754
1A	snp_3942183_F_0_33	0	22680754
1A	snp_4440082_F_0_19	0	22680754
1A	snp_1144942_F_0_8	0	22680754
1A	snp_1863421_F_0_50	0	22680754
1A	snp_1054654_F_0_10	0	22680754
1A	snp_4991719_F_0_7	0	22680754
1A	snp_995750_F_0_30	0	22680754
1A	snp_991036_F_0_50	0	22680754
1A	snp_1084833_F_0_39	0	23194696
1A	snp_1100955_F_0_33	0	23194696
1A	snp_1070756_F_0_24	0	23194696
1A	snp_1102916_F_0_25	0	23194696
1A	snp_1245046_F_0_35	0	23908750
1A	snp_3532824_F_0_46	0	25312332
1A	snp_1233012_F_0_37	0	25766396
1A	snp_1083021_F_0_15	0	28265070
1A	snp_1097536_F_0_19	0	30372050
1A	snp_2286277_F_0_57	0	30506332
1A	snp_4536993_F_0_15	0	30506332
1A	snp_2258746_F_0_27	0	30506332
1A	snp_1090977_F_0_12	0	32859421
1A	snp_1098073_F_0_8	0	33421162
1A	snp_1052695_F_0_41	0	33476955
1A	snp_1079080_F_0_42	0	33489699
1A	snp_1015923_F_0_58	0	33691275
1A	snp_1086157_F_0_50	0	33691275
1A	snp_3020474_F_0_12	0	33691275
1A	snp_1126027_F_0_19	0	33890726
1A	snp_1118630_F_0_62	0	33932036
1A	snp_1126226_F_0_14	0	34887983
1A	snp_1166791_F_0_18	0	34887983
1A	snp_3028501_F_0_31	0	34887983
1A	snp_1080246_F_0_24	0	36002771
1A	snp_1020992_F_0_15	0	36084691
1A	snp_1020992_F_0_11	0	36084691
1A	snp_1102253_F_0_55	0	36309643
1A	snp_1863459_F_0_17	0	36946687
1A	snp_991908_F_0_56	0	37953390
1A	snp_1067966_F_0_53	0	37962037
1A	snp_1237602_F_0_12	0	38473873
1A	snp_1092638_F_0_9	0	38473873
1A	snp_1082710_F_0_59	0	39123198
1A	snp_7344018_F_0_8	0	39564801
1A	snp_1043910_F_0_42	0	40187123
1A	snp_1023641_F_0_11	0	42165291
1A	snp_1207631_F_0_53	0	42165291
1A	snp_982484_F_0_6	0	43148621
1A	snp_1125964_F_0_23	0	43928934
1A	snp_4394593_F_0_24	0	44073585
1A	snp_5577242_F_0_65	0	44776195
1A	snp_5325459_F_0_44	0	44776195
1A	snp_2262396_F_0_6	0	45856607
1A	snp_1048296_F_0_24	0	46319882
1A	snp_1048296_F_0_40	0	46319882
1A	snp_2281371_F_0_10	0	46929521
1A	snp_4005431_F_0_33	0	46929521
1A	snp_1086930_F_0_68	0	46929521
1A	snp_992826_F_0_37	0	48130563
1A	snp_1130132_F_0_5	0	48605810
1A	snp_1099728_F_0_47	0	49378234
1A	snp_1063493_F_0_26	0	49458117
1A	snp_4010118_F_0_38	0	50471447
1A	snp_4909810_F_0_38	0	52500915
1A	snp_2259602_F_0_6	0	52925234
1A	snp_4990693_F_0_48	0	53829259
1A	snp_1020196_F_0_51	0	55546149
1A	snp_1014655_F_0_67	0	55559050
1A	snp_7478471_F_0_28	0	55559050
1A	snp_991415_F_0_28	0	55978352
1A	snp_1126925_F_0_46	0	57038096
1A	snp_1119839_F_0_18	0	57500191
1A	snp_1119839_F_0_35	0	57500191
1A	snp_3946994_F_0_26	0	57500191
1A	snp_1048305_F_0_12	0	57626439
1A	snp_4910221_F_0_8	0	57639764
1A	snp_1093186_F_0_43	0	57881999
1A	snp_3030753_F_0_14	0	58357987
1A	snp_1187863_F_0_45	0	58718735
1A	snp_3574824_F_0_10	0	58758165
1A	snp_992543_F_0_34	0	59294290
1A	snp_2278694_F_0_51	0	59875467
1A	snp_986360_F_0_49	0	60660840
1A	snp_1193782_F_0_47	0	61595501
1A	snp_1102254_F_0_24	0	62151107
1A	snp_2277328_F_0_58	0	62156499
1A	snp_3025060_F_0_6	0	62161077
1A	snp_3956968_F_0_62	0	62290676
1A	snp_1103517_F_0_5	0	62435212
1A	snp_1864498_F_0_67	0	62791074
1A	snp_1864498_F_0_33	0	62791074
1A	snp_1014536_F_0_39	0	63076328
1A	snp_13590551_F_0_14	0	63076328
1A	snp_13590551_F_0_16	0	63076328
1A	snp_1075997_F_0_24	0	63428088
1A	snp_979056_F_0_32	0	63462389
1A	snp_1862951_F_0_34	0	63625179
1A	snp_3029008_F_0_33	0	63649583
1A	snp_989953_F_0_33	0	63915998
1A	snp_4909525_F_0_26	0	63915998
1A	snp_3020545_F_0_16	0	64288104
1A	snp_1024648_F_0_37	0	64661370
1A	snp_1101419_F_0_7	0	64827234
1A	snp_1075393_F_0_52	0	65168348
1A	snp_1090082_F_0_16	0	65254020
1A	snp_1091067_F_0_28	0	65632715
1A	snp_1124557_F_0_16	0	65642630
1A	snp_1313298_F_0_27	0	65913464
1A	snp_987095_F_0_45	0	66194212
1A	snp_1011620_F_0_63	0	66226400
1A	snp_3027132_F_0_29	0	66726315
1A	snp_1059739_F_0_20	0	66726315
1A	snp_1087368_F_0_32	0	66726315
1A	snp_4993399_F_0_12	0	66980708
1A	snp_2261995_F_0_56	0	67295174
1A	snp_5582345_F_0_50	0	67688506
1A	snp_994367_F_0_16	0	67688506
1A	snp_1158377_F_0_27	0	68619991
1A	snp_1158377_F_0_39	0	68619991
1A	snp_996923_F_0_22	0	69615049
1A	snp_990671_F_0_38	0	71389314
1A	snp_2308138_F_0_45	0	71389314
1A	snp_1066338_F_0_15	0	71389314
1A	snp_1040381_F_0_51	0	72019779
1A	snp_1022278_F_0_67	0	72594306
1A	snp_1005358_F_0_27	0	73057168
1A	snp_2259899_F_0_34	0	73057168
1A	snp_1005358_F_0_66	0	73057168
1A	snp_1667162_F_0_17	0	73165214
1A	snp_1012492_F_0_51	0	74512730
1A	snp_1070550_F_0_35	0	75424952
1A	snp_1087326_F_0_51	0	75471402
1A	snp_5325244_F_0_25	0	75818270
1A	snp_4909857_F_0_22	0	75968293
1A	snp_1004489_F_0_46	0	75968293
1A	snp_3026844_F_0_5	0	75968293
1A	snp_1036957_F_0_28	0	75968293
1A	snp_1119993_F_0_10	0	77138847
1A	snp_1218094_F_0_38	0	77370800
1A	snp_4005570_F_0_24	0	77370800
1A	snp_1011191_F_0_57	0	77370800
1A	snp_1216733_F_0_36	0	77808763
1A	snp_4439902_F_0_23	0	77899478
1A	snp_1141154_F_0_18	0	78288414
1A	snp_978646_F_0_67	0	78288414
1A	snp_997942_F_0_41	0	78856802
1A	snp_1102694_F_0_13	0	79445145
1A	snp_1011115_F_0_14	0	79445145
1A	snp_995021_F_0_34	0	79982866
1A	snp_2279310_F_0_57	0	79982866
1A	snp_1199979_F_0_56	0	79982866
1A	snp_1089266_F_0_19	0	79982866
1A	snp_2277135_F_0_46	0	79982866
1A	snp_994398_F_0_62	0	80405905
1A	snp_1129025_F_0_42	0	80509352
1A	snp_1102363_F_0_8	0	80509352
1A	snp_1109578_F_0_45	0	80509352
1A	snp_1218701_F_0_63	0	80509352
1A	snp_1121826_F_0_5	0	80816224
1A	snp_2285120_F_0_11	0	80925754
1A	snp_998279_F_0_29	0	81041455
1A	snp_980012_F_0_32	0	81041455
1A	snp_1163264_F_0_21	0	81041455
1A	snp_1163264_F_0_23	0	81041455
1A	snp_2282340_F_0_26	0	81041455
1A	snp_1093499_F_0_23	0	81041455
1A	snp_987322_F_0_57	0	81041455
1A	snp_3064878_F_0_13	0	81062014
1A	snp_1073500_F_0_33	0	81633281
1A	snp_1020599_F_0_5	0	81633281
1A	snp_1109543_F_0_43	0	81633281
1A	snp_1094246_F_0_48	0	81633281
1A	snp_1030021_F_0_59	0	81633281
1A	snp_2261700_F_0_5	0	81874610
1A	snp_3575243_F_0_10	0	81878669
1A	snp_1098532_F_0_31	0	81957070
1A	snp_1191259_F_0_16	0	82019533
1A	snp_5324386_F_0_18	0	82019533
1A	snp_1110447_F_0_11	0	82372462
1A	snp_2281630_F_0_28	0	82372462
1A	snp_1095465_F_0_62	0	82372462
1A	snp_1093355_F_0_47	0	82404420
1A	snp_1054139_F_0_63	0	82404420
1A	snp_1216417_F_0_62	0	82637765
1A	snp_1126965_F_0_66	0	82738372
1A	snp_1127204_F_0_57	0	82938818
1A	snp_1094412_F_0_16	0	82992037
1A	snp_1263969_F_0_9	0	83127910
1A	snp_1060723_F_0_48	0	83175487
1A	snp_1031751_F_0_42	0	83232441
1A	snp_3935072_F_0_6	0	83349685
1A	snp_3935072_F_0_23	0	83349685
1A	snp_4008454_F_0_18	0	83349685
1A	snp_5580198_F_0_15	0	83349685
1A	snp_1161269_F_0_59	0	83462906
1A	snp_1127911_F_0_56	0	83510275
1A	snp_2280853_F_0_54	0	83510275
1A	snp_996713_F_0_17	0	83591256
1A	snp_1150727_F_0_25	0	83689584
1A	snp_4409714_F_0_28	0	83785453
1A	snp_1002101_F_0_39	0	84133790
1A	snp_3064385_F_0_35	0	84332225
1A	snp_1006772_F_0_10	0	84332225
1A	snp_1006772_F_0_12	0	84332225
1A	snp_1125883_F_0_50	0	84357501
1A	snp_1086760_F_0_32	0	84579216
1A	snp_1091930_F_0_51	0	84583321
1A	snp_1695844_F_0_12	0	84608799
1A	snp_1126809_F_0_61	0	85186703
1A	snp_1127111_F_0_40	0	85839412
1A	snp_984424_F_0_34	0	85839412
1A	snp_1217762_F_0_47	0	86005191
1A	snp_1066967_F_0_36	0	86016233
1A	snp_1862816_F_0_13	0	86073719
1A	snp_2253454_F_0_49	0	86073719
1A	snp_2250320_F_0_19	0	86314590
1A	snp_4909828_F_0_9	0	86545739
1A	snp_6050018_F_0_34	0	86545739
1A	snp_1087379_F_0_64	0	86946233
1A	snp_1204450_F_0_68	0	87627054
1A	snp_1311185_F_0_37	0	87663367
1A	snp_1191576_F_0_14	0	88732135
1A	snp_1089513_F_0_38	0	88732135
1A	snp_982624_F_0_68	0	89016100
1A	snp_981496_F_0_36	0	89329678
1A	snp_1009948_F_0_60	0	89929298
1A	snp_984013_F_0_67	0	90517641
1A	snp_2257844_F_0_50	0	90703707
1A	snp_1009860_F_0_44	0	91105983
1A	snp_1229895_F_0_22	0	91105983
1A	snp_1126484_F_0_43	0	91116900
1A	snp_4539646_F_0_32	0	93149097
1A	snp_1012395_F_0_35	0	93792288
1A	snp_1368175_F_0_5	0	94258846
1A	snp_1070164_F_0_14	0	95026040
1A	snp_2256752_F_0_57	0	95026040
1A	snp_2258338_F_0_25	0	95026040
1A	snp_3064367_F_0_12	0	96150559
1A	snp_993550_F_0_27	0	96970286
1A	snp_1134313_F_0_17	0	97025957
1A	snp_1004515_F_0_19	0	97942719
1A	snp_5580263_F_0_17	0	97942719
1A	snp_5580263_F_0_7	0	97942719
1A	snp_1080140_F_0_62	0	97986146
1A	snp_4411642_F_0_12	0	98972810
1A	snp_1133263_F_0_31	0	101286823
1A	snp_1265562_F_0_34	0	101303484
1A	snp_1060520_F_0_29	0	101303484
1A	snp_4409931_F_0_10	0	101835587
1A	snp_1079399_F_0_34	0	101835587
1A	snp_1123553_F_0_28	0	101835587
1A	snp_1107737_F_0_47	0	101835587
1A	snp_1118486_F_0_18	0	101861336
1A	snp_5323772_F_0_12	0	102010749
1A	snp_1019230_F_0_11	0	102010749
1A	snp_1036118_F_0_35	0	102010749
1A	snp_4910120_F_0_40	0	102010749
1A	snp_1077339_F_0_19	0	102010749
1A	snp_1099971_F_0_31	0	102010749
1A	snp_3025380_F_0_13	0	102059682
1A	snp_2260769_F_0_58	0	102059682
1A	snp_3064880_F_0_36	0	102191462
1A	snp_1080728_F_0_54	0	102372175
1A	snp_3938306_F_0_5	0	103828019
1A	snp_1090153_F_0_15	0	103828019
1A	snp_3064923_F_0_23	0	103828019
1A	snp_1127884_F_0_33	0	104359932
1A	snp_1057991_F_0_33	0	104677536
1A	snp_4396779_F_0_28	0	105114303
1A	snp_4993825_F_0_6	0	105114303
1A	snp_3533509_F_0_16	0	105124559
1A	snp_1088527_F_0_30	0	105651994
1A	snp_2259122_F_0_62	0	105820452
1A	snp_2261453_F_0_59	0	105820452
1A	snp_1202703_F_0_20	0	106326899
1A	snp_1863647_F_0_51	0	106342292
1A	snp_2261890_F_0_68	0	106382193
1A	snp_1003934_F_0_68	0	106695577
1A	snp_1125624_F_0_6	0	106695577
1A	snp_991446_F_0_19	0	106695577
1A	snp_1110548_F_0_25	0	106713270
1A	snp_1078423_F_0_33	0	107059104
1A	snp_994411_F_0_50	0	107059104
1A	snp_1112507_F_0_37	0	107531759
1A	snp_993750_F_0_68	0	107531759
1A	snp_1187451_F_0_41	0	107586876
1A	snp_1065547_F_0_28	0	107586876
1A	snp_1007445_F_0_44	0	107661881
1A	snp_2277220_F_0_46	0	108063862
1A	snp_978301_F_0_34	0	108139415
1A	snp_1126229_F_0_30	0	108253120
1A	snp_1088969_F_0_27	0	108733307
1A	snp_1228006_F_0_46	0	109907903
1A	snp_1031374_F_0_48	0	110732614
1A	snp_1125412_F_0_48	0	110732614
1A	snp_1102766_F_0_22	0	112621158
1A	snp_1230905_F_0_48	0	113745630
1A	snp_1075484_F_0_7	0	114277733
1A	snp_1154273_F_0_8	0	114815454
1A	snp_1090990_F_0_13	0	114815454
1A	snp_1062638_F_0_63	0	115185233
1A	snp_1218247_F_0_18	0	115879110
1A	snp_3023381_F_0_36	0	116433369
1A	snp_1204551_F_0_57	0	116434716
1A	snp_4910211_F_0_37	0	116712519
1A	snp_2254132_F_0_33	0	116990322
1A	snp_999238_F_0_44	0	117104572
1A	snp_1126931_F_0_64	0	117263221
1A	snp_5582449_F_0_32	0	117287305
1A	snp_1092278_F_0_29	0	117335505
1A	snp_999524_F_0_12	0	117335505
1A	snp_1864819_F_0_7	0	117518423
1A	snp_2259055_F_0_60	0	117518423
1A	snp_1089822_F_0_15	0	117648060
1A	snp_1125428_F_0_16	0	117662445
1A	snp_1233752_F_0_17	0	117740405
1A	snp_1210578_F_0_9	0	117773626
1A	snp_1092002_F_0_15	0	117773626
1A	snp_1119832_F_0_44	0	117851383
1A	snp_990916_F_0_11	0	117884342
1A	snp_2260851_F_0_42	0	117899499
1A	snp_2254313_F_0_7	0	117899499
1A	snp_3959168_F_0_15	0	117899499
1A	snp_1217318_F_0_25	0	117899499
1A	snp_2276262_F_0_38	0	117899499
1A	snp_5410697_F_0_34	0	117899499
1A	snp_4989185_F_0_23	0	118072584
1A	snp_2362198_F_0_37	0	118259691
1A	snp_998133_F_0_39	0	118283920
1A	snp_1078943_F_0_45	0	118283920
1A	snp_1216960_F_0_66	0	118296120
1A	snp_1216960_F_0_17	0	118296120
1A	snp_2252888_F_0_67	0	118449638
1A	snp_1053011_F_0_53	0	118695499
1A	snp_1094315_F_0_45	0	118695499
1A	snp_5050436_F_0_32	0	122384729
1A	snp_1224874_F_0_27	0	122566824
1A	snp_1228591_F_0_38	0	122767575
1A	snp_1125377_F_0_39	0	122799850
1A	snp_1092409_F_0_12	0	126190459
1A	snp_1104499_F_0_13	0	126334316
1A	snp_990910_F_0_52	0	127427694
1A	snp_2278971_F_0_42	0	128987231
1A	snp_1165563_F_0_16	0	129757800
1A	snp_1201588_F_0_43	0	130198145
1A	snp_1103347_F_0_11	0	130318634
1A	snp_1166302_F_0_55	0	133594815
1A	snp_3940559_F_0_29	0	133594815
1A	snp_1229178_F_0_14	0	133594815
1A	snp_1028725_F_0_39	0	133601121
1A	snp_4989162_F_0_8	0	133601121
1A	snp_1062872_F_0_52	0	133601121
1A	snp_1863632_F_0_7	0	133601121
1A	snp_1004030_F_0_18	0	133651010
1A	snp_1384482_F_0_13	0	133775650
1A	snp_7931119_F_0_23	0	133930203
1A	snp_1126768_F_0_47	0	133956485
1A	snp_4990483_F_0_19	0	134705155
1A	snp_1207458_F_0_25	0	134843721
1A	snp_1090380_F_0_51	0	134843721
1A	snp_1012827_F_0_63	0	135385663
1A	snp_3020449_F_0_43	0	135619060
1A	snp_1096145_F_0_36	0	135896427
1A	snp_3954424_F_0_42	0	135896427
1A	snp_1094520_F_0_27	0	135978691
1A	snp_3951262_F_0_37	0	136126361
1A	snp_3024574_F_0_11	0	136126361
1A	snp_1258223_F_0_13	0	136434149
1A	snp_1166194_F_0_57	0	136765137
1A	snp_1018244_F_0_66	0	136983622
1A	snp_1130394_F_0_58	0	136983622
1A	snp_1126311_F_0_16	0	137266466
1A	snp_1114333_F_0_20	0	137533094
1A	snp_1090544_F_0_56	0	137745003
1A	snp_1667980_F_0_58	0	138027187
1A	snp_1000008_F_0_28	0	138768932
1A	snp_989937_F_0_11	0	139211839
1A	snp_4993222_F_0_22	0	144830662
1A	snp_4540471_F_0_19	0	145072671
1A	snp_4911019_F_0_14	0	145282091
1A	snp_1209199_F_0_40	0	145282091
1A	snp_4990810_F_0_23	0	145282091
1A	snp_4991024_F_0_11	0	145282091
1A	snp_3959035_F_0_34	0	145282091
1A	snp_1129897_F_0_39	0	145282091
1A	snp_4991333_F_0_18	0	145977694
1A	snp_1263809_F_0_6	0	146325091
1A	snp_4911061_F_0_62	0	146684670
1A	snp_1012290_F_0_43	0	147687405
1A	snp_4993685_F_0_29	0	147886352
1A	snp_1084505_F_0_19	0	148025627
1A	snp_994818_F_0_18	0	149085781
1A	snp_1120021_F_0_56	0	149393802
1A	snp_1695042_F_0_65	0	149916087
1A	snp_2261082_F_0_38	0	151040086
1A	snp_1211189_F_0_39	0	151890747
1A	snp_3024226_F_0_13	0	152196824
1A	snp_1094583_F_0_44	0	152196824
1A	snp_1115540_F_0_16	0	152196824
1A	snp_2255845_F_0_29	0	152196824
1A	snp_1110119_F_0_40	0	152196824
1A	snp_3022704_F_0_7	0	152543716
1A	snp_1250342_F_0_5	0	152546302
1A	snp_2258975_F_0_41	0	153327475
1A	snp_1038571_F_0_67	0	154378349
1A	snp_1147305_F_0_14	0	155618277
1A	snp_4910422_F_0_32	0	158203847
1A	snp_1008962_F_0_9	0	158617855
1A	snp_3034193_F_0_34	0	159584818
1A	snp_1241281_F_0_20	0	159895599
1A	snp_3021194_F_0_64	0	160561879
1A	snp_1025998_F_0_14	0	160561879
1A	snp_3959911_F_0_10	0	160742683
1A	snp_992431_F_0_22	0	160891416
1A	snp_1034788_F_0_51	0	162352681
1A	snp_2269571_F_0_12	0	166619555
1A	snp_2260798_F_0_22	0	167600279
1A	snp_1667164_F_0_7	0	168599746
1A	snp_1166094_F_0_38	0	171089349
1A	snp_2254818_F_0_52	0	171486715
1A	snp_1193631_F_0_68	0	171486715
1A	snp_1099100_F_0_11	0	173554680
1A	snp_1094451_F_0_64	0	173554680
1A	snp_1094943_F_0_57	0	173620619
1A	snp_1252328_F_0_24	0	174334394
1A	snp_1030952_F_0_31	0	174334394
1A	snp_1115737_F_0_46	0	174672160
1A	snp_2268203_F_0_50	0	178261445
1A	snp_1092374_F_0_41	0	178511007
1A	snp_1301039_F_0_37	0	179080107
1A	snp_1119177_F_0_26	0	179963657
1A	snp_1695470_F_0_33	0	180078764
1A	snp_1120386_F_0_8	0	180151140
1A	snp_1090726_F_0_43	0	180532046
1A	snp_3021449_F_0_36	0	180532046
1A	snp_1089724_F_0_40	0	181281527
1A	snp_1070006_F_0_24	0	181281527
1A	snp_1088306_F_0_58	0	181428317
1A	snp_4989169_F_0_29	0	181465620
1A	snp_3222450_F_0_38	0	182187629
1A	snp_1238546_F_0_26	0	182719732
1A	snp_1864148_F_0_28	0	188687685
1A	snp_3934951_F_0_16	0	189546911
1A	snp_3934951_F_0_60	0	189546911
1A	snp_3957202_F_0_5	0	190243421
1A	snp_1246181_F_0_48	0	191632926
1A	snp_4988910_F_0_15	0	191632926
1A	snp_3935125_F_0_13	0	191818675
1A	snp_1129835_F_0_15	0	191818675
1A	snp_1013786_F_0_31	0	191818675
1A	snp_4022604_F_0_19	0	195307489
1A	snp_4022604_F_0_20	0	195307489
1A	snp_3570150_F_0_27	0	196430633
1A	snp_3064523_F_0_31	0	196755274
1A	snp_3064476_F_0_32	0	198185819
1A	snp_1094064_F_0_13	0	198305556
1A	snp_1093136_F_0_65	0	198305556
1A	snp_3021352_F_0_19	0	200332491
1A	snp_2264291_F_0_10	0	201154865
1A	snp_1003547_F_0_36	0	201436877
1A	snp_1098230_F_0_58	0	201436877
1A	snp_1099504_F_0_43	0	201436877
1A	snp_1120651_F_0_33	0	201436877
1A	snp_1134976_F_0_38	0	201436877
1A	snp_1259303_F_0_42	0	201436877
1A	snp_2263451_F_0_33	0	201724234
1A	snp_3064684_F_0_37	0	202398176
1A	snp_3064790_F_0_16	0	202578354
1A	snp_987549_F_0_46	0	204166656
1A	snp_5411363_F_0_34	0	205269816
1A	snp_4989038_F_0_36	0	205269816
1A	snp_3956455_F_0_6	0	205496091
1A	snp_5412045_F_0_8	0	205496091
1A	snp_985133_F_0_15	0	206589537
1A	snp_985057_F_0_66	0	210661063
1A	snp_987669_F_0_11	0	211187549
1A	snp_1089370_F_0_36	0	211772219
1A	snp_988436_F_0_41	0	213410691
1A	snp_987869_F_0_42	0	213457682
1A	snp_1093972_F_0_29	0	214567422
1A	snp_1090200_F_0_54	0	214567422
1A	snp_1863565_F_0_7	0	214956933
1A	snp_3024765_F_0_32	0	215751797
1A	snp_1069323_F_0_50	0	216340140
1A	snp_1069323_F_0_7	0	216340140
1A	snp_1091861_F_0_9	0	217242874
1A	snp_2277999_F_0_42	0	218849125
1A	snp_1067105_F_0_35	0	220163097
1A	snp_2256474_F_0_56	0	222681224
1A	snp_1110118_F_0_38	0	222814237
1A	snp_994520_F_0_33	0	223052012
1A	snp_997180_F_0_32	0	226578259
1A	snp_990703_F_0_42	0	227580717
1A	snp_1098094_F_0_46	0	228263722
1A	snp_1066061_F_0_11	0	228719362
1A	snp_3953714_F_0_37	0	229150549
1A	snp_1119289_F_0_51	0	229668089
1A	snp_2253156_F_0_16	0	230785516
1A	snp_996385_F_0_7	0	230785516
1A	snp_1001398_F_0_25	0	231726766
1A	snp_1129964_F_0_42	0	231759758
1A	snp_1206867_F_0_23	0	231920645
1A	snp_1008576_F_0_67	0	232392558
1A	snp_3959313_F_0_22	0	232392558
1A	snp_1002290_F_0_11	0	232626469
1A	snp_1039623_F_0_53	0	232869828
1A	snp_1229311_F_0_68	0	233356555
1A	snp_1691619_F_0_67	0	233356555
1A	snp_4539511_F_0_8	0	233513018
1A	snp_3948753_F_0_66	0	233513018
1A	snp_1001565_F_0_34	0	233959571
1A	snp_3064615_F_0_6	0	234443158
1A	snp_3020917_F_0_35	0	234444846
1A	snp_1125323_F_0_58	0	234453624
1A	snp_1201133_F_0_35	0	236127644
1A	snp_1863372_F_0_11	0	236654079
1A	snp_5362273_F_0_16	0	237461890
1A	snp_1109902_F_0_29	0	237877273
1A	snp_1864628_F_0_23	0	238010148
1A	snp_3951950_F_0_16	0	238010148
1A	snp_1088560_F_0_47	0	238578413
1A	snp_1161276_F_0_17	0	238588183
1A	snp_2281843_F_0_22	0	238727179
1A	snp_1070385_F_0_32	0	239499695
1A	snp_3222498_F_0_26	0	239499695
1A	snp_3222498_F_0_16	0	239499695
1A	snp_2244932_F_0_11	0	239845074
1A	snp_4990953_F_0_12	0	239845074
1A	snp_9724274_F_0_44	0	240266027
1A	snp_1124050_F_0_36	0	240266027
1A	snp_2259986_F_0_66	0	240419786
1A	snp_3024089_F_0_20	0	240507190
1A	snp_2259648_F_0_5	0	240507190
1A	snp_1130028_F_0_50	0	241224815
1A	snp_1150205_F_0_49	0	243269140
1A	snp_3023800_F_0_22	0	243526016
1A	snp_3023789_F_0_34	0	244103103
1A	snp_3023789_F_0_27	0	244103103
1A	snp_1088180_F_0_20	0	244103103
1A	snp_1092148_F_0_48	0	244131636
1A	snp_1057186_F_0_12	0	245284878
1A	snp_1668341_F_0_11	0	245569509
1A	snp_1668341_F_0_56	0	245569509
1A	snp_1247733_F_0_35	0	247498619
1A	snp_2260436_F_0_34	0	248054225
1A	snp_979477_F_0_42	0	248083290
1A	snp_1126203_F_0_20	0	250143095
1A	snp_990592_F_0_67	0	250143095
1A	snp_992499_F_0_48	0	250143095
1A	snp_2262964_F_0_52	0	250143095
1A	snp_1862991_F_0_7	0	250604016
1A	snp_2258496_F_0_47	0	250604016
1A	snp_1000529_F_0_34	0	250909700
1A	snp_1092167_F_0_18	0	250944316
1A	snp_2276661_F_0_27	0	251183259
1A	snp_1235751_F_0_66	0	251284198
1A	snp_1091952_F_0_13	0	251614172
1A	snp_3945537_F_0_21	0	251843868
1A	snp_2261019_F_0_29	0	252031537
1A	snp_3027529_F_0_28	0	252031537
1A	snp_1024096_F_0_34	0	252031537
1A	snp_979743_F_0_67	0	252189319
1A	snp_2257497_F_0_47	0	252677024
1A	snp_1274604_F_0_57	0	252787571
1A	snp_988067_F_0_6	0	253166634
1A	snp_1237384_F_0_44	0	255071701
1A	snp_1243497_F_0_10	0	255602782
1B	snp_1114944_F_0_22	0	4712572
1B	snp_997207_F_0_14	0	4712572
1B	snp_983031_F_0_53	0	8100735
1B	snp_1047341_F_0_22	0	9303994
1B	snp_1089991_F_0_22	0	9401128
1B	snp_1089991_F_0_9	0	9688268
1B	snp_978310_F_0_17	0	9688268
1B	snp_1021118_F_0_14	0	17789048
1B	snp_987678_F_0_46	0	18664813
1B	snp_989369_F_0_22	0	20987238
1B	snp_995296_F_0_54	0	21104161
1B	snp_3021864_F_0_9	0	30220916
1B	snp_2364961_F_0_41	0	31956729
1B	snp_2321290_F_0_17	0	33136689
1B	snp_987796_F_0_57	0	33444897
1B	snp_1680765_F_0_35	0	33912224
1B	snp_3030515_F_0_30	0	36024422
1B	snp_2261022_F_0_35	0	38671855
1B	snp_995325_F_0_17	0	39009621
1B	snp_3021598_F_0_17	0	39196657
1B	snp_1257931_F_0_34	0	39453178
1B	snp_7339493_F_0_6	0	39910439
1B	snp_7339503_F_0_17	0	40107046
1B	snp_7339941_F_0_42	0	40630656
1B	snp_5323641_F_0_31	0	40630656
1B	snp_1110198_F_0_42	0	40699315
1B	snp_3064502_F_0_28	0	40755028
1B	snp_4261438_F_0_5	0	41271166
1B	snp_1081768_F_0_14	0	42855962
1B	snp_1202403_F_0_9	0	42855962
1B	snp_1032293_F_0_50	0	43312855
1B	snp_1164559_F_0_8	0	43738859
1B	snp_1021726_F_0_13	0	43923531
1B	snp_1021726_F_0_25	0	43923531
1B	snp_1266583_F_0_9	0	44758067
1B	snp_1000903_F_0_16	0	44875751
1B	snp_3064704_F_0_37	0	45076968
1B	snp_3532790_F_0_28	0	45177577
1B	snp_2280830_F_0_41	0	45309550
1B	snp_1098891_F_0_9	0	45390774
1B	snp_1266056_F_0_9	0	45690127
1B	snp_1269224_F_0_47	0	45690127
1B	snp_5325402_F_0_15	0	46175946
1B	snp_1291613_F_0_38	0	46634895
1B	snp_3064864_F_0_12	0	47420338
1B	snp_1048511_F_0_44	0	47456481
1B	snp_1048511_F_0_5	0	47456481
1B	snp_1225957_F_0_26	0	48618529
1B	snp_1166594_F_0_12	0	48618529
1B	snp_1115814_F_0_25	0	48618529
1B	snp_1126836_F_0_17	0	48618529
1B	snp_1067390_F_0_5	0	48618529
1B	snp_1093327_F_0_10	0	48801046
1B	snp_1119910_F_0_18	0	48801046
1B	snp_3952804_F_0_16	0	48801046
1B	snp_3960850_F_0_5	0	48801046
1B	snp_4989848_F_0_6	0	49366670
1B	snp_3943811_F_0_15	0	49794704
1B	snp_1107348_F_0_47	0	50079356
1B	snp_1017784_F_0_28	0	50087966
1B	snp_2259170_F_0_45	0	50125016
1B	snp_4989150_F_0_8	0	50148402
1B	snp_5325193_F_0_19	0	50148402
1B	snp_991524_F_0_25	0	50148402
1B	snp_4540422_F_0_22	0	50622740
1B	snp_1018104_F_0_22	0	51289702
1B	snp_1020282_F_0_23	0	51289702
1B	snp_1022291_F_0_68	0	51289702
1B	snp_1090798_F_0_22	0	51289702
1B	snp_1091183_F_0_14	0	51289702
1B	snp_1130474_F_0_57	0	51289702
1B	snp_1203157_F_0_8	0	51289702
1B	snp_1673505_F_0_5	0	51289702
1B	snp_3020833_F_0_20	0	51289702
1B	snp_3023113_F_0_29	0	51289702
1B	snp_3024477_F_0_14	0	51289702
1B	snp_3029271_F_0_25	0	51289702
1B	snp_3935516_F_0_17	0	51289702
1B	snp_3942930_F_0_5	0	51289702
1B	snp_3953607_F_0_11	0	51289702
1B	snp_4261691_F_0_23	0	51289702
1B	snp_4989627_F_0_13	0	51289702
1B	snp_977457_F_0_40	0	51289702
1B	snp_989167_F_0_45	0	51289702
1B	snp_992751_F_0_26	0	51289702
1B	snp_4990428_F_0_25	0	51289702
1B	snp_4990242_F_0_14	0	51289702
1B	snp_3934232_F_0_36	0	51289702
1B	snp_3941941_F_0_33	0	51289702
1B	snp_2242488_F_0_15	0	51289702
1B	snp_4734154_F_0_43	0	51289702
1B	snp_3954313_F_0_32	0	51289702
1B	snp_1002258_F_0_26	0	51289702
1B	snp_3028195_F_0_24	0	51289702
1B	snp_1063095_F_0_12	0	51289702
1B	snp_3952914_F_0_12	0	51289702
1B	snp_2279012_F_0_58	0	51289702
1B	snp_3954491_F_0_26	0	51983056
1B	snp_1047710_F_0_8	0	52221848
1B	snp_1047710_F_0_5	0	52221848
1B	snp_2256926_F_0_15	0	53028206
1B	snp_2256926_F_0_61	0	53028206
1B	snp_3942750_F_0_6	0	53028206
1B	snp_4008773_F_0_17	0	53028206
1B	snp_4989476_F_0_25	0	53028206
1B	snp_3957357_F_0_35	0	53295548
1B	snp_1016375_F_0_15	0	53318184
1B	snp_1017505_F_0_19	0	54040907
1B	snp_3940510_F_0_26	0	55040788
1B	snp_1864995_F_0_32	0	55123355
1B	snp_1010723_F_0_19	0	55525803
1B	snp_3945018_F_0_13	0	56300914
1B	snp_3023898_F_0_34	0	58986061
1B	snp_3937513_F_0_44	0	59366738
1B	snp_3021743_F_0_29	0	59366738
1B	snp_1218706_F_0_5	0	59879800
1B	snp_1015063_F_0_19	0	60427264
1B	snp_7351039_F_0_14	0	60427264
1B	snp_3948351_F_0_46	0	60760471
1B	snp_4910343_F_0_5	0	61207182
1B	snp_1104558_F_0_33	0	61689083
1B	snp_1063663_F_0_16	0	62270260
1B	snp_1081254_F_0_55	0	62819733
1B	snp_1112131_F_0_20	0	63895056
1B	snp_3033029_F_0_5	0	63911029
1B	snp_1194276_F_0_13	0	63911029
1B	snp_3944663_F_0_13	0	63911029
1B	snp_1090465_F_0_37	0	65260703
1B	snp_1864032_F_0_55	0	65345623
1B	snp_3021417_F_0_12	0	65969324
1B	snp_1067620_F_0_7	0	67350415
1B	snp_3064462_F_0_6	0	67379773
1B	snp_1083840_F_0_63	0	68570281
1B	snp_9724040_F_0_5	0	69038241
1B	snp_1695183_F_0_35	0	69564825
1B	snp_1695183_F_0_8	0	69564825
1B	snp_4991006_F_0_25	0	71155143
1B	snp_1052739_F_0_11	0	71617933
1B	snp_981538_F_0_39	0	71755946
1B	snp_1062543_F_0_55	0	71755946
1B	snp_1102259_F_0_65	0	72229986
1B	snp_1082843_F_0_43	0	72695417
1B	snp_1125326_F_0_47	0	74223472
1B	snp_4989039_F_0_19	0	74495922
1B	snp_3064522_F_0_9	0	76276493
1B	snp_1091115_F_0_49	0	76326877
1B	snp_3949116_F_0_14	0	76326877
1B	snp_4988921_F_0_49	0	76395995
1B	snp_4910323_F_0_27	0	76395995
1B	snp_1116900_F_0_44	0	76395995
1B	snp_2258438_F_0_32	0	76395995
1B	snp_5325167_F_0_7	0	76644879
1B	snp_4993176_F_0_10	0	76644879
1B	snp_5412110_F_0_16	0	76644879
1B	snp_1199799_F_0_26	0	76858980
1B	snp_13142877_F_0_34	0	77775045
1B	snp_1093762_F_0_48	0	78042319
1B	snp_1063312_F_0_10	0	80424953
1B	snp_992333_F_0_61	0	81019950
1B	snp_1681936_F_0_6	0	82156734
1B	snp_3222386_F_0_34	0	82673842
1B	snp_1051996_F_0_55	0	82751731
1B	snp_2257474_F_0_58	0	83092999
1B	snp_1091354_F_0_41	0	83320119
1B	snp_1667050_F_0_32	0	83320119
1B	snp_3024078_F_0_5	0	83320119
1B	snp_1088611_F_0_29	0	83320119
1B	snp_996356_F_0_40	0	83320119
1B	snp_1089962_F_0_56	0	83574959
1B	snp_996534_F_0_32	0	83668576
1B	snp_2276864_F_0_67	0	83915117
1B	snp_983080_F_0_25	0	84403464
1B	snp_2291619_F_0_65	0	84471757
1B	snp_1109517_F_0_20	0	84471757
1B	snp_1036841_F_0_25	0	84496294
1B	snp_1086771_F_0_19	0	84496294
1B	snp_3022990_F_0_33	0	84496294
1B	snp_1088109_F_0_50	0	84762603
1B	snp_3029920_F_0_5	0	84839124
1B	snp_1020691_F_0_43	0	84839124
1B	snp_4007915_F_0_12	0	84839124
1B	snp_2266736_F_0_48	0	85028397
1B	snp_2278300_F_0_50	0	85028397
1B	snp_1064113_F_0_37	0	85231968
1B	snp_1255451_F_0_21	0	85688239
1B	snp_998633_F_0_40	0	85688239
1B	snp_4910889_F_0_26	0	85989014
1B	snp_4990854_F_0_11	0	86126660
1B	snp_1126036_F_0_19	0	86126660
1B	snp_1217655_F_0_31	0	86126660
1B	snp_4989032_F_0_25	0	86126660
1B	snp_4989054_F_0_6	0	86126660
1B	snp_5324288_F_0_37	0	86191783
1B	snp_1003611_F_0_20	0	86191783
1B	snp_1027289_F_0_13	0	86191783
1B	snp_1217640_F_0_21	0	86191783
1B	snp_3064752_F_0_35	0	86191783
1B	snp_1262278_F_0_12	0	86191783
1B	snp_979844_F_0_16	0	86191783
1B	snp_1009747_F_0_37	0	86343267
1B	snp_1046644_F_0_20	0	86376711
1B	snp_1072469_F_0_26	0	86479138
1B	snp_985165_F_0_34	0	86574801
1B	snp_985165_F_0_29	0	86574801
1B	snp_1105020_F_0_18	0	86617194
1B	snp_5971516_F_0_34	0	86766493
1B	snp_1280252_F_0_38	0	86786780
1B	snp_996139_F_0_17	0	86786780
1B	snp_1126427_F_0_10	0	86786780
1B	snp_1256169_F_0_8	0	86786780
1B	snp_2265714_F_0_10	0	86786780
1B	snp_2265714_F_0_65	0	86786780
1B	snp_3950141_F_0_25	0	86786780
1B	snp_1103424_F_0_23	0	86786780
1B	snp_4990834_F_0_34	0	86786780
1B	snp_1212812_F_0_20	0	86858105
1B	snp_1023072_F_0_8	0	87053852
1B	snp_1023072_F_0_20	0	87053852
1B	snp_1023072_F_0_43	0	87053852
1B	snp_3939353_F_0_7	0	87293529
1B	snp_4988950_F_0_8	0	87293529
1B	snp_2261571_F_0_21	0	87727123
1B	snp_4992109_F_0_16	0	87732050
1B	snp_3956491_F_0_25	0	87771825
1B	snp_3956491_F_0_37	0	87771825
1B	snp_1863359_F_0_14	0	87828199
1B	snp_1024576_F_0_18	0	87850610
1B	snp_4910712_F_0_48	0	88382527
1B	snp_4990301_F_0_30	0	88382527
1B	snp_4393742_F_0_11	0	88382527
1B	snp_1221846_F_0_46	0	88402138
1B	snp_1097878_F_0_26	0	88417217
1B	snp_1063426_F_0_26	0	88638456
1B	snp_5581997_F_0_9	0	88670278
1B	snp_1205775_F_0_46	0	88726785
1B	snp_1073071_F_0_8	0	88727343
1B	snp_3026474_F_0_47	0	88796161
1B	snp_3029489_F_0_5	0	88949129
1B	snp_1018896_F_0_22	0	89378470
1B	snp_1005371_F_0_5	0	89378470
1B	snp_1016148_F_0_25	0	89378470
1B	snp_1207349_F_0_53	0	89378470
1B	snp_1105435_F_0_25	0	89495706
1B	snp_1005224_F_0_60	0	89636553
1B	snp_10592724_F_0_14	0	89731500
1B	snp_2255037_F_0_28	0	89829482
1B	snp_3064594_F_0_67	0	89829482
1B	snp_4329248_F_0_17	0	89852141
1B	snp_1087916_F_0_21	0	89885084
1B	snp_4396981_F_0_52	0	90041731
1B	snp_3959427_F_0_59	0	90308859
1B	snp_999482_F_0_59	0	90308859
1B	snp_4991666_F_0_26	0	90367152
1B	snp_1002357_F_0_38	0	90367152
1B	snp_1085087_F_0_22	0	90367152
1B	snp_1048643_F_0_11	0	90367152
1B	snp_5971568_F_0_8	0	90395486
1B	snp_1074182_F_0_10	0	90431250
1B	snp_4989076_F_0_45	0	90617617
1B	snp_4993289_F_0_20	0	90617617
1B	snp_3222542_F_0_31	0	90751087
1B	snp_1376868_F_0_7	0	90869628
1B	snp_1224984_F_0_37	0	90869628
1B	snp_1863653_F_0_25	0	90869628
1B	snp_1262015_F_0_35	0	90869628
1B	snp_1262015_F_0_53	0	90869628
1B	snp_2259618_F_0_44	0	90869628
1B	snp_1230086_F_0_6	0	90869628
1B	snp_1255952_F_0_14	0	90869628
1B	snp_4988997_F_0_10	0	90869628
1B	snp_4990512_F_0_15	0	90869628
1B	snp_9766681_F_0_19	0	90869628
1B	snp_2254948_F_0_21	0	90869628
1B	snp_1003643_F_0_60	0	90904874
1B	snp_5323623_F_0_18	0	90935909
1B	snp_1092694_F_0_28	0	90957017
1B	snp_991290_F_0_6	0	91127170
1B	snp_1208797_F_0_27	0	91233008
1B	snp_1022873_F_0_16	0	91252990
1B	snp_1151575_F_0_12	0	91252990
1B	snp_1069454_F_0_50	0	91458088
1B	snp_994111_F_0_49	0	91666040
1B	snp_1023910_F_0_43	0	91762295
1B	snp_1106335_F_0_10	0	91762295
1B	snp_1695427_F_0_11	0	91934911
1B	snp_1053847_F_0_7	0	91934911
1B	snp_4991193_F_0_13	0	91934911
1B	snp_1090475_F_0_30	0	92222268
1B	snp_999511_F_0_63	0	92435833
1B	snp_1031076_F_0_43	0	92435833
1B	snp_1126000_F_0_19	0	92740494
1B	snp_1863657_F_0_25	0	92764169
1B	snp_1167425_F_0_30	0	93268008
1B	snp_1092189_F_0_34	0	93268008
1B	snp_1219848_F_0_52	0	93849237
1B	snp_2259466_F_0_48	0	94375723
1B	snp_1091112_F_0_13	0	94375723
1B	snp_2243373_F_0_55	0	94385713
1B	snp_1023062_F_0_28	0	94400568
1B	snp_6037767_F_0_17	0	94400568
1B	snp_5323413_F_0_38	0	94682392
1B	snp_1085163_F_0_21	0	94682392
1B	snp_1049867_F_0_15	0	94682392
1B	snp_1713910_F_0_59	0	94723590
1B	snp_1119811_F_0_18	0	94768295
1B	snp_1050870_F_0_6	0	94780646
1B	snp_1023256_F_0_16	0	94908652
1B	snp_1070587_F_0_7	0	94954936
1B	snp_4910091_F_0_45	0	95053196
1B	snp_2282248_F_0_40	0	95123205
1B	snp_1093432_F_0_6	0	95234931
1B	snp_1256492_F_0_6	0	95254389
1B	snp_991251_F_0_50	0	95323377
1B	snp_9724803_F_0_50	0	95323377
1B	snp_1166607_F_0_9	0	95323377
1B	snp_1136150_F_0_41	0	95323377
1B	snp_1072827_F_0_53	0	95323377
1B	snp_16732539_F_0_11	0	95365713
1B	snp_4988908_F_0_51	0	95667665
1B	snp_7339758_F_0_29	0	95667665
1B	snp_1071118_F_0_18	0	96049034
1B	snp_979170_F_0_59	0	96049034
1B	snp_1129780_F_0_16	0	96049034
1B	snp_1088521_F_0_26	0	96049034
1B	snp_4989079_F_0_20	0	96912924
1B	snp_4910111_F_0_28	0	96913031
1B	snp_1107810_F_0_9	0	96913031
1B	snp_1106896_F_0_31	0	97945034
1B	snp_1230705_F_0_17	0	98030993
1B	snp_1145134_F_0_37	0	98030993
1B	snp_1193978_F_0_6	0	98030993
1B	snp_3064540_F_0_38	0	98506775
1B	snp_3936357_F_0_38	0	98588782
1B	snp_1138403_F_0_36	0	98588782
1B	snp_3570071_F_0_37	0	99040137
1B	snp_1093781_F_0_43	0	99056248
1B	snp_1196718_F_0_66	0	99056248
1B	snp_1129298_F_0_44	0	99056248
1B	snp_1089869_F_0_29	0	99121810
1B	snp_1024654_F_0_36	0	99330747
1B	snp_1068770_F_0_8	0	99330747
1B	snp_3064366_F_0_40	0	99624637
1B	snp_1060776_F_0_39	0	99624637
1B	snp_984358_F_0_10	0	99624637
1B	snp_1078069_F_0_41	0	99665834
1B	snp_4404143_F_0_25	0	99949243
1B	snp_1019934_F_0_40	0	99949243
1B	snp_1234457_F_0_36	0	99949243
1B	snp_1083702_F_0_14	0	99949243
1B	snp_3028745_F_0_26	0	99949243
1B	snp_4990169_F_0_10	0	99949243
1B	snp_4991167_F_0_36	0	99949243
1B	snp_1196789_F_0_47	0	99949243
1B	snp_1019934_F_0_32	0	99949243
1B	snp_1162330_F_0_63	0	100241411
1B	snp_1165956_F_0_34	0	100241411
1B	snp_3025208_F_0_11	0	100310428
1B	snp_1174092_F_0_63	0	100408138
1B	snp_1127717_F_0_7	0	100408138
1B	snp_1050063_F_0_18	0	100553851
1B	snp_2279620_F_0_21	0	100874624
1B	snp_1090571_F_0_35	0	100890460
1B	snp_1062366_F_0_9	0	100890460
1B	snp_1065218_F_0_52	0	100890460
1B	snp_2255989_F_0_28	0	100890460
1B	snp_1120305_F_0_18	0	100890460
1B	snp_1694766_F_0_60	0	101478802
1B	snp_1251545_F_0_18	0	101654182
1B	snp_1242530_F_0_38	0	101671278
1B	snp_1212076_F_0_55	0	102182617
1B	snp_4395639_F_0_32	0	102236032
1B	snp_997377_F_0_20	0	102699306
1B	snp_2258419_F_0_9	0	102706711
1B	snp_1020225_F_0_63	0	102724997
1B	snp_1036447_F_0_67	0	102790287
1B	snp_1092395_F_0_38	0	102790287
1B	snp_3958811_F_0_13	0	102790287
1B	snp_1007849_F_0_49	0	103047868
1B	snp_1052686_F_0_37	0	103070386
1B	snp_1065922_F_0_43	0	103070386
1B	snp_2252712_F_0_8	0	103394922
1B	snp_1012563_F_0_56	0	103745890
1B	snp_978610_F_0_11	0	103912587
1B	snp_1185112_F_0_25	0	104177663
1B	snp_1129510_F_0_14	0	104457152
1B	snp_1205142_F_0_17	0	104457152
1B	snp_1205142_F_0_20	0	104457152
1B	snp_980658_F_0_47	0	105042717
1B	snp_1092704_F_0_42	0	105042717
1B	snp_1139056_F_0_20	0	106308484
1B	snp_2276098_F_0_55	0	107634279
1B	snp_1133869_F_0_9	0	107959672
1B	snp_5411641_F_0_27	0	108324168
1B	snp_1122914_F_0_40	0	108370045
1B	snp_1129214_F_0_17	0	108664469
1B	snp_1110233_F_0_51	0	109127359
1B	snp_4396104_F_0_20	0	109332437
1B	snp_4009464_F_0_12	0	109332437
1B	snp_1063973_F_0_19	0	109501400
1B	snp_988758_F_0_46	0	109708536
1B	snp_998354_F_0_43	0	109708536
1B	snp_1242104_F_0_6	0	110714979
1B	snp_3222160_F_0_21	0	110878056
1B	snp_1092291_F_0_36	0	110878056
1B	snp_979031_F_0_41	0	111303261
1B	snp_1094760_F_0_20	0	111337986
1B	snp_1020703_F_0_9	0	111337986
1B	snp_4407689_F_0_11	0	111572571
1B	snp_4260657_F_0_25	0	111650426
1B	snp_1125554_F_0_37	0	111650426
1B	snp_3956898_F_0_26	0	111901327
1B	snp_4539676_F_0_23	0	111901327
1B	snp_3533231_F_0_5	0	112852631
1B	snp_1219577_F_0_12	0	113219163
1B	snp_1229218_F_0_36	0	113490833
1B	snp_1862853_F_0_68	0	113762504
1B	snp_3934520_F_0_10	0	114177450
1B	snp_2261959_F_0_45	0	114177450
1B	snp_4404492_F_0_13	0	114177450
1B	snp_1090513_F_0_38	0	114302994
1B	snp_3064610_F_0_23	0	114302994
1B	snp_983383_F_0_20	0	114302994
1B	snp_1120791_F_0_30	0	114324245
1B	snp_1219070_F_0_62	0	114511427
1B	snp_1098887_F_0_7	0	114905474
1B	snp_1252529_F_0_8	0	115493816
1B	snp_998666_F_0_20	0	115493816
1B	snp_1104210_F_0_5	0	116049371
1B	snp_4404200_F_0_17	0	116801780
1B	snp_4911046_F_0_5	0	117741970
1B	snp_4993053_F_0_11	0	117741970
1B	snp_4993053_F_0_53	0	117741970
1B	snp_4909722_F_0_39	0	117741970
1B	snp_2280252_F_0_64	0	117741970
1B	snp_5324668_F_0_14	0	117741970
1B	snp_4910596_F_0_17	0	119022997
1B	snp_4910596_F_0_47	0	119022997
1B	snp_1163534_F_0_6	0	119022997
1B	snp_2266225_F_0_36	0	120019758
1B	snp_6027424_F_0_30	0	120098265
1B	snp_1004945_F_0_35	0	120108569
1B	snp_996630_F_0_33	0	120108569
1B	snp_2339912_F_0_36	0	120108569
1B	snp_2258499_F_0_35	0	120185930
1B	snp_1218436_F_0_41	0	120185930
1B	snp_4910553_F_0_12	0	120941043
1B	snp_1127899_F_0_16	0	122692418
1B	snp_977195_F_0_27	0	123073923
1B	snp_1071764_F_0_51	0	123073923
1B	snp_1134457_F_0_24	0	123073923
1B	snp_1131217_F_0_8	0	125598801
1B	snp_3935020_F_0_23	0	126068626
1B	snp_1002548_F_0_9	0	126161934
1B	snp_7336139_F_0_55	0	126315461
1B	snp_998492_F_0_10	0	126315461
1B	snp_1046839_F_0_25	0	126779468
1B	snp_1046839_F_0_46	0	126779468
1B	snp_2276392_F_0_19	0	127353995
1B	snp_4910039_F_0_10	0	128034379
1B	snp_1096349_F_0_16	0	129079063
1B	snp_1018898_F_0_42	0	129555526
1B	snp_1283307_F_0_44	0	130725660
1B	snp_1062073_F_0_41	0	131486028
1B	snp_4911035_F_0_24	0	131715053
1B	snp_2255213_F_0_6	0	132723487
1B	snp_3385476_F_0_13	0	132880855
1B	snp_4989067_F_0_49	0	133345488
1B	snp_2277251_F_0_56	0	133563522
1B	snp_995057_F_0_40	0	133866457
1B	snp_1088904_F_0_59	0	133866457
1B	snp_3026141_F_0_5	0	134218867
1B	snp_1000810_F_0_6	0	134422063
1B	snp_4910355_F_0_5	0	134515078
1B	snp_2278693_F_0_40	0	134693733
1B	snp_1091605_F_0_41	0	134965404
1B	snp_1090342_F_0_37	0	136045492
1B	snp_2277541_F_0_52	0	136045492
1B	snp_3022495_F_0_13	0	136045492
1B	snp_4408481_F_0_8	0	136045492
1B	snp_2257211_F_0_57	0	136089103
1B	snp_4261013_F_0_34	0	137225350
1B	snp_984340_F_0_11	0	137582336
1B	snp_2252572_F_0_21	0	137582336
1B	snp_2252572_F_0_8	0	137582336
1B	snp_1074839_F_0_38	0	137793739
1B	snp_1074839_F_0_44	0	137793739
1B	snp_3948637_F_0_11	0	139323066
1B	snp_992114_F_0_17	0	140214156
1B	snp_1078363_F_0_19	0	140757998
1B	snp_1120035_F_0_23	0	140757998
1B	snp_3026224_F_0_25	0	140757998
1B	snp_3946150_F_0_20	0	141209530
1B	snp_1089763_F_0_33	0	141361977
1B	snp_4909460_F_0_15	0	141954566
1B	snp_1668384_F_0_64	0	141972087
1B	snp_4008822_F_0_11	0	142567085
1B	snp_4008822_F_0_59	0	142567085
1B	snp_987187_F_0_28	0	142567085
1B	snp_1004273_F_0_61	0	142567085
1B	snp_4988980_F_0_53	0	142567085
1B	snp_990377_F_0_36	0	142567085
1B	snp_1094239_F_0_18	0	142576303
1B	snp_979184_F_0_40	0	142576303
1B	snp_3022859_F_0_23	0	142669223
1B	snp_1110494_F_0_48	0	143116557
1B	snp_1093490_F_0_28	0	144283404
1B	snp_1093049_F_0_31	0	144283404
1B	snp_4910411_F_0_29	0	144805412
1B	snp_2262729_F_0_14	0	145256515
1B	snp_2279369_F_0_66	0	145413146
1B	snp_1090997_F_0_8	0	145791664
1B	snp_1111200_F_0_8	0	145866363
1B	snp_1043194_F_0_59	0	146092760
1B	snp_999620_F_0_17	0	146109552
1B	snp_1032650_F_0_10	0	146661149
1B	snp_1667871_F_0_58	0	146699519
1B	snp_4988946_F_0_38	0	147180083
1B	snp_1006460_F_0_46	0	147222890
1B	snp_4410536_F_0_10	0	147302646
1B	snp_3953598_F_0_8	0	147635076
1B	snp_986384_F_0_62	0	147893922
1B	snp_1014052_F_0_33	0	148082092
1B	snp_4002083_F_0_37	0	148151819
1B	snp_3955069_F_0_37	0	148224955
1B	snp_3025079_F_0_12	0	148406234
1B	snp_4393847_F_0_16	0	148618521
1B	snp_1033032_F_0_44	0	148625904
1B	snp_1064061_F_0_38	0	149492755
1B	snp_1003008_F_0_39	0	149556317
1B	snp_1088747_F_0_40	0	149556317
1B	snp_985696_F_0_16	0	149757003
1B	snp_3570032_F_0_16	0	150137495
1B	snp_3570032_F_0_28	0	150137495
1B	snp_5050457_F_0_9	0	150195799
1B	snp_3025713_F_0_28	0	150541009
1B	snp_4909536_F_0_16	0	151425955
1B	snp_1146403_F_0_18	0	151785168
1B	snp_2284499_F_0_60	0	152020780
1B	snp_1090302_F_0_7	0	153553619
1B	snp_5411777_F_0_64	0	154006569
1B	snp_1082842_F_0_8	0	155028431
1B	snp_1132017_F_0_26	0	155028431
1B	snp_1132017_F_0_53	0	155028431
1B	snp_1129596_F_0_12	0	155884108
1B	snp_1020677_F_0_31	0	156523210
1B	snp_1266026_F_0_56	0	157447301
1B	snp_4991461_F_0_41	0	157869927
1B	snp_1011375_F_0_57	0	158033640
1B	snp_2259299_F_0_24	0	158602029
1B	snp_2257522_F_0_45	0	158925914
1B	snp_1029624_F_0_32	0	159091429
1B	snp_1091858_F_0_45	0	159806879
1B	snp_1209708_F_0_39	0	159806879
1B	snp_978671_F_0_39	0	160014185
1B	snp_4911037_F_0_62	0	160130284
1B	snp_1125253_F_0_15	0	160232635
1B	snp_4991897_F_0_13	0	160232635
1B	snp_2281182_F_0_22	0	160332854
1B	snp_7174160_F_0_21	0	160332854
1B	snp_2278332_F_0_32	0	160417302
1B	snp_2289862_F_0_26	0	160417302
1B	snp_3064825_F_0_17	0	160580972
1B	snp_1238842_F_0_18	0	160700155
1B	snp_1239283_F_0_34	0	160700155
1B	snp_3946249_F_0_23	0	160787961
1B	snp_1097511_F_0_35	0	160877723
1B	snp_1126382_F_0_46	0	160877723
1B	snp_1203688_F_0_42	0	160880943
1B	snp_1021859_F_0_36	0	160880943
1B	snp_1026382_F_0_20	0	160880943
1B	snp_1026382_F_0_53	0	160880943
1B	snp_4989120_F_0_14	0	160948347
1B	snp_4261954_F_0_7	0	160948347
1B	snp_1139478_F_0_44	0	160970786
1B	snp_1276419_F_0_52	0	160970786
1B	snp_4008673_F_0_29	0	160982139
1B	snp_1064989_F_0_50	0	161171264
1B	snp_1209707_F_0_58	0	161171264
1B	snp_2278315_F_0_29	0	161572952
1B	snp_1307277_F_0_40	0	161826150
1B	snp_1219886_F_0_55	0	161826150
1B	snp_3024957_F_0_12	0	161826150
1B	snp_4261528_F_0_38	0	161826150
1B	snp_1126449_F_0_32	0	162083945
1B	snp_1151515_F_0_10	0	162220410
1B	snp_2369529_F_0_46	0	162524992
1B	snp_1032267_F_0_15	0	162524992
1B	snp_1003866_F_0_14	0	163096265
1B	snp_1198878_F_0_64	0	163307408
1B	snp_4910998_F_0_21	0	163307408
1B	snp_4910998_F_0_5	0	163307408
1B	snp_3025163_F_0_21	0	163671316
1B	snp_1094917_F_0_64	0	164137027
1B	snp_1094917_F_0_68	0	164137027
1B	snp_4003070_F_0_40	0	165977023
1B	snp_2260946_F_0_54	0	165977023
1B	snp_1219891_F_0_14	0	165977023
1B	snp_5323591_F_0_22	0	165977023
1B	snp_2258021_F_0_10	0	166551536
1B	snp_2258021_F_0_26	0	166551536
1B	snp_3027436_F_0_21	0	167678931
1B	snp_3020662_F_0_21	0	167864065
1B	snp_1242275_F_0_50	0	169523525
1B	snp_3064493_F_0_20	0	169891742
1B	snp_1113979_F_0_17	0	170258678
1B	snp_1210942_F_0_56	0	170258678
1B	snp_1054439_F_0_11	0	171187532
1B	snp_1020850_F_0_41	0	172048111
1B	snp_2261292_F_0_11	0	172048111
1B	snp_1074158_F_0_5	0	172147167
1B	snp_4004937_F_0_5	0	172174396
1B	snp_1079237_F_0_5	0	172284858
1B	snp_1254550_F_0_13	0	172298288
1B	snp_1204064_F_0_55	0	172298288
1B	snp_3027902_F_0_14	0	172298288
1B	snp_1064677_F_0_10	0	172486373
1B	snp_3034534_F_0_5	0	172616244
1B	snp_1117717_F_0_6	0	172616244
1B	snp_3942658_F_0_14	0	172616244
1B	snp_3942658_F_0_25	0	172616244
1B	snp_1229124_F_0_14	0	172616244
1B	snp_1229124_F_0_32	0	172616244
1B	snp_4542325_F_0_13	0	172681706
1B	snp_3064440_F_0_23	0	173746119
1B	snp_3064440_F_0_32	0	173746119
1B	snp_3064440_F_0_35	0	173746119
1B	snp_1033906_F_0_50	0	173854482
1B	snp_1204085_F_0_36	0	173949790
1B	snp_1297956_F_0_52	0	174384310
1B	snp_3064922_F_0_24	0	174614868
1B	snp_1026479_F_0_48	0	176095446
1B	snp_3935582_F_0_10	0	181585976
1B	snp_3939467_F_0_7	0	181585976
1B	snp_3959679_F_0_7	0	181964825
1B	snp_3959679_F_0_35	0	181964825
1B	snp_1083038_F_0_25	0	184342773
1B	snp_982742_F_0_24	0	184429245
1B	snp_2279611_F_0_53	0	184742138
1B	snp_985289_F_0_51	0	185820609
1B	snp_3029455_F_0_14	0	186420863
1B	snp_1292308_F_0_7	0	186420863
1B	snp_3025213_F_0_7	0	188088417
1B	snp_980103_F_0_49	0	188365283
1B	snp_1672015_F_0_37	0	189808006
1B	snp_3025855_F_0_16	0	190792087
1B	snp_2276913_F_0_28	0	192281780
1B	snp_2278660_F_0_22	0	194068967
1B	snp_1214354_F_0_32	0	194068967
1B	snp_1093470_F_0_9	0	194574772
1B	snp_984868_F_0_11	0	194779818
1B	snp_5581088_F_0_22	0	194779818
1B	snp_3936217_F_0_7	0	195303593
1B	snp_1032322_F_0_47	0	195303593
1B	snp_1091990_F_0_20	0	195953205
1B	snp_1091990_F_0_42	0	195953205
1B	snp_1164082_F_0_38	0	196080820
1B	snp_986158_F_0_56	0	196195906
1B	snp_1122241_F_0_32	0	196884801
1B	snp_2255532_F_0_7	0	197078482
1B	snp_2244976_F_0_20	0	197156819
1B	snp_1066076_F_0_17	0	197156819
1B	snp_976954_F_0_52	0	198678302
1B	snp_5581559_F_0_6	0	198678302
1B	snp_986606_F_0_7	0	198678302
1B	snp_2257560_F_0_35	0	198802575
1B	snp_977296_F_0_58	0	199334679
1B	snp_1299470_F_0_55	0	199571555
1B	snp_3064694_F_0_14	0	200084627
1B	snp_1153340_F_0_15	0	201411013
1B	snp_4910661_F_0_36	0	201411013
1B	snp_984994_F_0_58	0	201648148
1B	snp_1696691_F_0_15	0	201648148
1B	snp_1235724_F_0_29	0	202243145
1B	snp_4405622_F_0_8	0	202243145
1B	snp_5324680_F_0_17	0	202243145
1B	snp_1098323_F_0_29	0	202531440
1B	snp_4910180_F_0_29	0	203414733
1B	snp_1254743_F_0_22	0	205181319
1B	snp_1006956_F_0_50	0	205389683
1B	snp_1015710_F_0_61	0	206998664
1B	snp_1246903_F_0_51	0	208591933
1B	snp_1113207_F_0_31	0	208695052
1B	snp_2261197_F_0_26	0	209263441
1B	snp_3064469_F_0_19	0	209567707
1B	snp_1014247_F_0_17	0	210350575
1B	snp_1268498_F_0_6	0	210937517
1B	snp_3064484_F_0_11	0	212103012
1B	snp_1061145_F_0_36	0	212671400
1B	snp_2297159_F_0_38	0	212671400
1B	snp_1108680_F_0_16	0	213788747
1B	snp_1047210_F_0_54	0	213788747
1B	snp_1666488_F_0_63	0	213788747
1B	snp_3940413_F_0_23	0	214377090
1B	snp_3940413_F_0_59	0	214377090
1B	snp_1244087_F_0_39	0	215863305
1B	snp_3064575_F_0_60	0	216169951
1B	snp_1026485_F_0_46	0	217319586
1B	snp_1026485_F_0_51	0	217319586
1B	snp_1026485_F_0_55	0	217319586
1B	snp_997505_F_0_46	0	218469220
1B	snp_992991_F_0_9	0	218656848
1B	snp_1203589_F_0_67	0	222252550
1B	snp_1074770_F_0_42	0	222323631
1B	snp_1120451_F_0_19	0	222898158
1B	snp_1088931_F_0_23	0	223508007
1B	snp_1066531_F_0_28	0	224110172
1B	snp_1066531_F_0_48	0	224110172
1B	snp_2300676_F_0_48	0	224937783
1B	snp_1064357_F_0_67	0	225600601
1B	snp_1083078_F_0_59	0	225600601
1B	snp_3222427_F_0_46	0	226165274
1B	snp_2257064_F_0_24	0	226365277
1B	snp_3954513_F_0_11	0	226571701
1B	snp_1056925_F_0_11	0	226729946
1B	snp_1005607_F_0_36	0	226729946
1B	snp_5323633_F_0_25	0	226729946
1B	snp_3952671_F_0_5	0	226806454
1B	snp_4538918_F_0_28	0	226806454
1B	snp_1113130_F_0_7	0	227073184
1B	snp_1003552_F_0_64	0	227355173
1B	snp_1111091_F_0_24	0	230206897
1B	snp_1218477_F_0_58	0	230623337
1B	snp_3033806_F_0_22	0	230768638
1B	snp_1018735_F_0_51	0	232932965
1B	snp_1018735_F_0_13	0	232932965
1B	snp_2279646_F_0_57	0	233149141
1B	snp_4911216_F_0_14	0	235101954
1B	snp_3938793_F_0_20	0	236528097
1B	snp_1138263_F_0_58	0	237173691
1B	snp_1058527_F_0_21	0	237173691
1B	snp_4910421_F_0_64	0	237742080
1B	snp_1107475_F_0_12	0	238803198
1B	snp_1231191_F_0_34	0	239091026
1B	snp_1093035_F_0_5	0	240731010
1B	snp_2259307_F_0_64	0	240731010
1B	snp_5324988_F_0_14	0	241932642
1B	snp_5324988_F_0_23	0	241932642
1B	snp_2264140_F_0_23	0	241932642
1B	snp_3025068_F_0_8	0	242217755
1B	snp_3025068_F_0_11	0	242217755
1B	snp_4910528_F_0_54	0	242361128
1B	snp_5324641_F_0_13	0	242464557
1B	snp_1107996_F_0_60	0	242847395
1B	snp_1075792_F_0_29	0	244356798
1B	snp_1103063_F_0_36	0	245887159
1B	snp_1002884_F_0_15	0	246049188
1B	snp_1135836_F_0_65	0	246049188
1B	snp_2264416_F_0_15	0	247341234
1B	snp_2259129_F_0_67	0	248623261
1B	snp_1071085_F_0_41	0	248897271
1B	snp_1021219_F_0_12	0	248902322
1B	snp_1021219_F_0_49	0	248902322
1B	snp_3028545_F_0_34	0	249527152
1B	snp_3064679_F_0_36	0	250144686
1B	snp_3022279_F_0_30	0	250532114
1B	snp_3026898_F_0_28	0	251094393
1B	snp_4406559_F_0_7	0	251241362
1B	snp_1025832_F_0_20	0	252425706
1B	snp_982151_F_0_34	0	254242290
1B	snp_1092272_F_0_23	0	254852102
1B	snp_1021257_F_0_56	0	254917999
1B	snp_5971549_F_0_5	0	257487757
1B	snp_3958040_F_0_29	0	257662551
1B	snp_10592752_F_0_14	0	257663026
1B	snp_2266964_F_0_57	0	257663026
1B	snp_977077_F_0_9	0	257663026
1B	snp_999754_F_0_9	0	257663026
1B	snp_1137809_F_0_19	0	257663026
1B	snp_1128427_F_0_50	0	257663026
1B	snp_5324108_F_0_16	0	257663026
1B	snp_5324108_F_0_18	0	257663026
1B	snp_1062886_F_0_6	0	257663026
1B	snp_1122155_F_0_53	0	258315639
1B	snp_1714665_F_0_22	0	259053190
1B	snp_1103881_F_0_16	0	260617013
1B	snp_1132278_F_0_20	0	261816065
1B	snp_995000_F_0_56	0	262383442
1B	snp_989564_F_0_22	0	262383442
1B	snp_3940289_F_0_9	0	262983940
1B	snp_2263671_F_0_64	0	263050483
1B	snp_1396299_F_0_21	0	263548918
1B	snp_1055726_F_0_12	0	265491436
1B	snp_1072246_F_0_22	0	266108970
1B	snp_5411162_F_0_35	0	267853021
1B	snp_2253824_F_0_43	0	268273028
1B	snp_1102235_F_0_11	0	268943799
1B	snp_1099129_F_0_11	0	268943799
1B	snp_1102277_F_0_15	0	268943799
1B	snp_2289089_F_0_60	0	268943799
1B	snp_1085895_F_0_6	0	269087778
1B	snp_3022562_F_0_56	0	269096128
1B	snp_3064624_F_0_41	0	269096128
1B	snp_1125460_F_0_31	0	269096128
1B	snp_1113340_F_0_8	0	269229639
1B	snp_2275932_F_0_39	0	269614570
1B	snp_5410848_F_0_20	0	269800368
1B	snp_1131906_F_0_46	0	270056173
1B	snp_1090841_F_0_21	0	270481954
1B	snp_994956_F_0_44	0	270559133
1B	snp_3957613_F_0_11	0	271231715
1B	snp_1107365_F_0_11	0	271817373
1B	snp_1090606_F_0_7	0	272336048
1B	snp_5360124_F_0_17	0	273371025
1B	snp_5970506_F_0_29	0	273426604
1B	snp_1115106_F_0_42	0	273426604
1B	snp_3030959_F_0_14	0	273899831
1B	snp_3022981_F_0_22	0	273899831
1B	snp_3030959_F_0_10	0	273899831
1B	snp_3960898_F_0_7	0	276305209
1B	snp_986710_F_0_12	0	276305209
1B	snp_1052515_F_0_18	0	276305209
1B	snp_1052515_F_0_49	0	276305209
1B	snp_1120097_F_0_15	0	277352581
1B	snp_1022619_F_0_32	0	278543607
1B	snp_1022619_F_0_59	0	278543607
1B	snp_7350673_F_0_19	0	278543607
1B	snp_996082_F_0_15	0	279654763
1B	snp_992448_F_0_43	0	283379480
1B	snp_4993250_F_0_8	0	284224122
1B	snp_2264915_F_0_40	0	285930275
1B	snp_1161065_F_0_56	0	286649474
1B	snp_3064765_F_0_26	0	286649474
1D	snp_3020463_F_0_7	0	9288125
1D	snp_3958202_F_0_35	0	9288125
1D	snp_1094796_F_0_34	0	9288125
1D	snp_4009317_F_0_13	0	9288125
1D	snp_3944221_F_0_7	0	9288125
1D	snp_7351885_F_0_15	0	9288125
1D	snp_1133351_F_0_12	0	9288125
1D	snp_2249152_F_0_50	0	10020342
1D	snp_1200841_F_0_54	0	12843080
1D	snp_3064633_F_0_6	0	14622449
1D	snp_1233512_F_0_30	0	14982846
1D	snp_1237068_F_0_11	0	15210791
1D	snp_7333575_F_0_6	0	15210791
1D	snp_2248863_F_0_53	0	15751659
1D	snp_2249179_F_0_42	0	16401487
1D	snp_1090823_F_0_25	0	16982664
1D	snp_2257004_F_0_63	0	18493954
1D	snp_1099289_F_0_13	0	19487866
1D	snp_1125686_F_0_42	0	20000750
1D	snp_1107347_F_0_5	0	20664415
1D	snp_2257002_F_0_67	0	20910621
1D	snp_1217227_F_0_46	0	21270678
1D	snp_1113227_F_0_65	0	23032250
1D	snp_1228408_F_0_42	0	23469354
1D	snp_1004576_F_0_49	0	24836301
1D	snp_1012981_F_0_58	0	24836301
1D	snp_1361764_F_0_7	0	24836301
1D	snp_3940296_F_0_22	0	24943148
1D	snp_985475_F_0_51	0	25156842
1D	snp_1019993_F_0_7	0	25312697
1D	snp_3026391_F_0_6	0	25312697
1D	snp_3028391_F_0_10	0	25339535
1D	snp_2250495_F_0_37	0	25424643
1D	snp_1048631_F_0_30	0	25424643
1D	snp_1257096_F_0_20	0	25424643
1D	snp_7351616_F_0_51	0	25424643
1D	snp_3021667_F_0_17	0	25424643
1D	snp_981077_F_0_26	0	25424643
1D	snp_1090318_F_0_34	0	25424643
1D	snp_1076039_F_0_10	0	25424643
1D	snp_1099647_F_0_25	0	25494847
1D	snp_1038656_F_0_10	0	26082674
1D	snp_1038656_F_0_17	0	26082674
1D	snp_1235160_F_0_34	0	26160138
1D	snp_4909985_F_0_13	0	26322551
1D	snp_3025510_F_0_21	0	27920783
1D	snp_3952470_F_0_6	0	28010457
1D	snp_991664_F_0_49	0	28059308
1D	snp_1057133_F_0_13	0	28235249
1D	snp_1131499_F_0_16	0	28435831
1D	snp_1034276_F_0_38	0	28501961
1D	snp_4910003_F_0_33	0	28975989
1D	snp_1200709_F_0_47	0	29057567
1D	snp_1066094_F_0_21	0	29057567
1D	snp_1065155_F_0_25	0	29547918
1D	snp_1204511_F_0_43	0	29901356
1D	snp_1058937_F_0_66	0	30559404
1D	snp_992285_F_0_29	0	31833859
1D	snp_977490_F_0_15	0	33524364
1D	snp_1234119_F_0_64	0	33524364
1D	snp_4543091_F_0_13	0	33686208
1D	snp_1059232_F_0_30	0	34500026
1D	snp_2243260_F_0_30	0	36199545
1D	snp_1136901_F_0_5	0	39033586
1D	snp_1043105_F_0_37	0	39348052
1D	snp_1005316_F_0_65	0	39897524
1D	snp_1330481_F_0_51	0	40308332
1D	snp_2242572_F_0_44	0	41276258
1D	snp_2250871_F_0_46	0	41276258
1D	snp_2243737_F_0_56	0	41490083
1D	snp_4990631_F_0_5	0	41900699
1D	snp_3222548_F_0_5	0	42156858
1D	snp_1092511_F_0_38	0	42792476
1D	snp_985618_F_0_23	0	42792476
1D	snp_1126669_F_0_17	0	42907879
1D	snp_1201492_F_0_45	0	43594027
1D	snp_1167826_F_0_16	0	44016326
1D	snp_1130107_F_0_53	0	44016326
1D	snp_1110095_F_0_14	0	44016326
1D	snp_1057945_F_0_61	0	44016326
1D	snp_1258947_F_0_7	0	44016326
1D	snp_1082672_F_0_42	0	44016326
1D	snp_1096247_F_0_43	0	44016326
1D	snp_1089532_F_0_30	0	44016326
1D	snp_2256798_F_0_52	0	44016326
1D	snp_1032466_F_0_11	0	44016326
1D	snp_5970487_F_0_26	0	44016326
1D	snp_1105581_F_0_68	0	44854881
1D	snp_990160_F_0_47	0	45136652
1D	snp_1218540_F_0_14	0	45594270
1D	snp_4988990_F_0_10	0	46041516
1D	snp_1216886_F_0_44	0	46440575
1D	snp_4993247_F_0_5	0	46625960
1D	snp_3064683_F_0_24	0	46625960
1D	snp_3024430_F_0_5	0	46625960
1D	snp_4993318_F_0_49	0	46625960
1D	snp_1202006_F_0_33	0	46625960
1D	snp_1022670_F_0_67	0	46830883
1D	snp_2257768_F_0_47	0	46856446
1D	snp_1091743_F_0_18	0	47701228
1D	snp_4990787_F_0_11	0	47818452
1D	snp_4911026_F_0_11	0	47818452
1D	snp_1101281_F_0_20	0	48198023
1D	snp_1037975_F_0_11	0	51423202
1D	snp_1094530_F_0_12	0	51610631
1D	snp_1214020_F_0_68	0	51610631
1D	snp_986147_F_0_26	0	52185158
1D	snp_1208668_F_0_34	0	52185158
1D	snp_2252132_F_0_28	0	52766335
1D	snp_4396292_F_0_49	0	53181879
1D	snp_1133295_F_0_11	0	53181879
1D	snp_1127273_F_0_33	0	53866630
1D	snp_1129533_F_0_60	0	53941823
1D	snp_1122716_F_0_7	0	54198302
1D	snp_1230368_F_0_42	0	54413852
1D	snp_1126182_F_0_29	0	55583997
1D	snp_1865222_F_0_9	0	56276610
1D	snp_5363921_F_0_6	0	56315903
1D	snp_4992701_F_0_5	0	57465794
1D	snp_3064835_F_0_24	0	58660017
1D	snp_5411762_F_0_15	0	58851037
1D	snp_4002374_F_0_16	0	58851037
1D	snp_3025898_F_0_23	0	58851037
1D	snp_3026949_F_0_18	0	58851037
1D	snp_1061787_F_0_55	0	62437309
1D	snp_1144606_F_0_34	0	68096319
1D	snp_1187733_F_0_33	0	68349058
1D	snp_1745081_F_0_21	0	68349058
1D	snp_1129658_F_0_57	0	68910799
1D	snp_1100394_F_0_25	0	69491977
1D	snp_1023505_F_0_32	0	71177440
1D	snp_1229828_F_0_6	0	76300881
1D	snp_3064833_F_0_23	0	76300881
1D	snp_1224282_F_0_24	0	78100856
1D	snp_999473_F_0_46	0	78100856
1D	snp_1106864_F_0_40	0	78521495
1D	snp_4911092_F_0_34	0	79061658
1D	snp_5323704_F_0_13	0	79061658
1D	snp_3941227_F_0_37	0	79061658
1D	snp_978089_F_0_46	0	79061658
1D	snp_1233262_F_0_22	0	79079510
1D	snp_1233262_F_0_39	0	79079510
1D	snp_981695_F_0_39	0	79079510
1D	snp_981695_F_0_44	0	79079510
1D	snp_1060154_F_0_7	0	79079510
1D	snp_992228_F_0_63	0	79079510
1D	snp_990321_F_0_40	0	79079510
1D	snp_3021953_F_0_15	0	79417277
1D	snp_3021953_F_0_6	0	79417277
1D	snp_7352825_F_0_43	0	79417277
1D	snp_7492221_F_0_30	0	79417277
1D	snp_1215797_F_0_17	0	79417277
1D	snp_1109179_F_0_17	0	79697044
1D	snp_1042360_F_0_13	0	79788935
1D	snp_9725048_F_0_10	0	79958633
1D	snp_1208216_F_0_14	0	79996281
1D	snp_1214867_F_0_64	0	79996281
1D	snp_1214867_F_0_17	0	79996281
1D	snp_1125875_F_0_23	0	80047819
1D	snp_3023502_F_0_35	0	80255685
1D	snp_4993068_F_0_37	0	80255685
1D	snp_1297461_F_0_29	0	80999499
1D	snp_992070_F_0_27	0	80999499
1D	snp_1210335_F_0_45	0	82419690
1D	snp_1233801_F_0_55	0	82419690
1D	snp_4910059_F_0_68	0	82419690
1D	snp_5323580_F_0_14	0	82419690
1D	snp_5325054_F_0_21	0	82419690
1D	snp_1410859_F_0_49	0	82419690
1D	snp_5323886_F_0_20	0	82419690
1D	snp_1218810_F_0_15	0	82419690
1D	snp_5324415_F_0_22	0	82419690
1D	snp_1201067_F_0_10	0	82419690
1D	snp_3028761_F_0_6	0	82419690
1D	snp_1091928_F_0_27	0	82419690
1D	snp_1066256_F_0_39	0	82419690
1D	snp_1066256_F_0_44	0	82419690
1D	snp_991540_F_0_50	0	82419690
1D	snp_1099661_F_0_29	0	82419690
1D	snp_1090670_F_0_68	0	82419690
1D	snp_1091949_F_0_59	0	82419690
1D	snp_4733517_F_0_6	0	82419690
1D	snp_14924867_F_0_5	0	82419690
1D	snp_1104021_F_0_40	0	82419690
1D	snp_1119919_F_0_63	0	82419690
1D	snp_1229683_F_0_19	0	82419690
1D	snp_2248106_F_0_67	0	82419690
1D	snp_1059039_F_0_11	0	82419690
1D	snp_982479_F_0_45	0	82419690
1D	snp_3935258_F_0_5	0	82419690
1D	snp_990575_F_0_27	0	82419690
1D	snp_994639_F_0_23	0	82419690
1D	snp_1085746_F_0_24	0	82487127
1D	snp_1065047_F_0_63	0	82487127
1D	snp_1102411_F_0_13	0	82487127
1D	snp_1696345_F_0_38	0	82724886
1D	snp_1054222_F_0_8	0	82724886
1D	snp_1093267_F_0_26	0	83132746
1D	snp_1020505_F_0_19	0	83773801
1D	snp_1128816_F_0_45	0	83773801
1D	snp_2255270_F_0_55	0	83773801
1D	snp_1112284_F_0_19	0	83773801
1D	snp_1117337_F_0_66	0	83822471
1D	snp_1338445_F_0_52	0	85304862
1D	snp_3064732_F_0_30	0	85746041
1D	snp_1202435_F_0_65	0	85746041
1D	snp_1185372_F_0_47	0	86057771
1D	snp_3023913_F_0_52	0	87553065
1D	snp_2244149_F_0_26	0	87553065
1D	snp_1089803_F_0_17	0	88170281
1D	snp_1318890_F_0_30	0	88757920
1D	snp_5580970_F_0_54	0	89826035
1D	snp_3533614_F_0_26	0	100526071
1D	snp_4911213_F_0_7	0	101412445
1D	snp_995342_F_0_48	0	105769008
1D	snp_2276125_F_0_37	0	106149981
1D	snp_7350112_F_0_65	0	110249120
1D	snp_4910141_F_0_29	0	111410294
1D	snp_3938794_F_0_17	0	111410294
1D	snp_3938794_F_0_7	0	111410294
1D	snp_4991271_F_0_13	0	111410294
1D	snp_6048667_F_0_25	0	111410294
1D	snp_3031697_F_0_41	0	111410294
1D	snp_3955502_F_0_46	0	111410294
1D	snp_1089214_F_0_14	0	116300934
1D	snp_988213_F_0_21	0	117795060
1D	snp_1006516_F_0_7	0	117795060
1D	snp_1129001_F_0_22	0	121088695
1D	snp_983198_F_0_7	0	124679793
1D	snp_4910898_F_0_66	0	129238841
1D	snp_997489_F_0_20	0	130035267
1D	snp_1138595_F_0_20	0	130251932
1D	snp_1103188_F_0_17	0	130638913
1D	snp_1091778_F_0_46	0	132476358
1D	snp_992918_F_0_15	0	132476358
1D	snp_1030253_F_0_5	0	132476358
1D	snp_1200710_F_0_35	0	132476358
1D	snp_1201927_F_0_13	0	132678614
1D	snp_3022216_F_0_29	0	132678614
1D	snp_4394609_F_0_35	0	132856315
1D	snp_3958280_F_0_38	0	132856315
1D	snp_1066431_F_0_12	0	133543258
1D	snp_1094163_F_0_33	0	136979784
1D	snp_1066774_F_0_51	0	139532443
2A	snp_1103227_F_0_24	0	1037632
2A	snp_3943682_F_0_5	0	1368811
2A	snp_5970446_F_0_18	0	4227547
2A	snp_1138862_F_0_19	0	5639014
2A	snp_1696033_F_0_39	0	6260135
2A	snp_1104531_F_0_61	0	7125115
2A	snp_4911034_F_0_15	0	7303894
2A	snp_3960633_F_0_28	0	7881406
2A	snp_1209291_F_0_10	0	7881406
2A	snp_4988384_F_0_28	0	7881406
2A	snp_2263639_F_0_26	0	8259706
2A	snp_4544248_F_0_19	0	8259706
2A	snp_1177572_F_0_15	0	8294106
2A	snp_2248396_F_0_33	0	8294106
2A	snp_4538694_F_0_37	0	8294106
2A	snp_5324941_F_0_17	0	8294106
2A	snp_1086909_F_0_19	0	8294106
2A	snp_3020336_F_0_22	0	8294106
2A	snp_3064809_F_0_22	0	8408026
2A	snp_1206128_F_0_54	0	8596979
2A	snp_3023902_F_0_23	0	8759355
2A	snp_3023902_F_0_6	0	8759355
2A	snp_2277683_F_0_32	0	8943613
2A	snp_5411524_F_0_14	0	8943613
2A	snp_4993918_F_0_13	0	9029588
2A	snp_5580139_F_0_11	0	9029588
2A	snp_3027663_F_0_8	0	9107188
2A	snp_3027663_F_0_34	0	9107188
2A	snp_12343064_F_0_48	0	9358146
2A	snp_1116192_F_0_11	0	9358146
2A	snp_1695267_F_0_39	0	9468718
2A	snp_1088511_F_0_7	0	9930028
2A	snp_7170111_F_0_39	0	9972108
2A	snp_1237647_F_0_22	0	10280676
2A	snp_3064371_F_0_33	0	10280676
2A	snp_1066330_F_0_58	0	11566545
2A	snp_1091536_F_0_37	0	11566545
2A	snp_1091536_F_0_43	0	11566545
2A	snp_1102861_F_0_14	0	11566545
2A	snp_1127467_F_0_67	0	13336320
2A	snp_1284084_F_0_8	0	13336320
2A	snp_3532774_F_0_23	0	13336320
2A	snp_3951942_F_0_8	0	13336320
2A	snp_4397549_F_0_13	0	13336320
2A	snp_4991202_F_0_27	0	13336320
2A	snp_4009205_F_0_11	0	13336320
2A	snp_3026123_F_0_8	0	13336320
2A	snp_3532774_F_0_9	0	13336320
2A	snp_1697382_F_0_27	0	13336320
2A	snp_3943258_F_0_8	0	13336320
2A	snp_981280_F_0_25	0	13958135
2A	snp_1084265_F_0_21	0	16176217
2A	snp_1129427_F_0_42	0	16176217
2A	snp_5359975_F_0_26	0	16176217
2A	snp_3943672_F_0_51	0	16248864
2A	snp_12419996_F_0_26	0	16248864
2A	snp_12419996_F_0_30	0	16248864
2A	snp_5970715_F_0_54	0	16248864
2A	snp_3020767_F_0_24	0	16248864
2A	snp_1038630_F_0_37	0	18091519
2A	snp_1214515_F_0_18	0	18733837
2A	snp_1089401_F_0_7	0	19172654
2A	snp_1146447_F_0_47	0	22171770
2A	snp_1279811_F_0_57	0	22171770
2A	snp_3020360_F_0_28	0	22223657
2A	snp_1022158_F_0_29	0	23555631
2A	snp_4991574_F_0_67	0	23555631
2A	snp_1022158_F_0_20	0	23555631
2A	snp_1212067_F_0_56	0	24555853
2A	snp_1009798_F_0_9	0	24555853
2A	snp_3020873_F_0_35	0	24555853
2A	snp_998359_F_0_66	0	24555853
2A	snp_5411700_F_0_6	0	25506191
2A	snp_3064473_F_0_6	0	25925361
2A	snp_2264948_F_0_9	0	28088642
2A	snp_1038091_F_0_22	0	28819455
2A	snp_1277633_F_0_33	0	28819455
2A	snp_1667915_F_0_6	0	28819455
2A	snp_4393934_F_0_32	0	28819455
2A	snp_1038091_F_0_36	0	28819455
2A	snp_2258664_F_0_28	0	29407797
2A	snp_1061775_F_0_41	0	29658624
2A	snp_1061775_F_0_54	0	29658624
2A	snp_1018775_F_0_24	0	29830139
2A	snp_3064836_F_0_24	0	29830139
2A	snp_3064800_F_0_5	0	31134391
2A	snp_3064800_F_0_67	0	31134391
2A	snp_1088624_F_0_9	0	31521871
2A	snp_2252351_F_0_58	0	33581964
2A	snp_1092763_F_0_16	0	34307063
2A	snp_1069758_F_0_57	0	36406727
2A	snp_1076875_F_0_42	0	40076401
2A	snp_3028857_F_0_24	0	40176319
2A	snp_1214601_F_0_19	0	40176319
2A	snp_1292492_F_0_5	0	40398969
2A	snp_1105077_F_0_29	0	40912678
2A	snp_3222362_F_0_13	0	43555079
2A	snp_1128539_F_0_33	0	43760854
2A	snp_5323916_F_0_37	0	44748682
2A	snp_2263673_F_0_30	0	45561436
2A	snp_3026365_F_0_18	0	45561436
2A	snp_2255628_F_0_61	0	45561436
2A	snp_4993786_F_0_24	0	45561436
2A	snp_3023415_F_0_29	0	45561436
2A	snp_3064681_F_0_24	0	45561436
2A	snp_1127399_F_0_16	0	45577096
2A	snp_4910982_F_0_67	0	45885770
2A	snp_991804_F_0_53	0	46784720
2A	snp_5010891_F_0_16	0	47886253
2A	snp_5323988_F_0_18	0	47886253
2A	snp_1267563_F_0_39	0	47886253
2A	snp_985767_F_0_34	0	47886253
2A	snp_3948116_F_0_32	0	49799256
2A	snp_4543113_F_0_8	0	49799256
2A	snp_4405725_F_0_5	0	49799256
2A	snp_1228172_F_0_40	0	53194109
2A	snp_4412005_F_0_38	0	54750546
2A	snp_1234571_F_0_47	0	54750546
2A	snp_4910904_F_0_22	0	54750546
2A	snp_5323750_F_0_56	0	57252044
2A	snp_4004886_F_0_12	0	57879656
2A	snp_13196617_F_0_47	0	57879656
2A	snp_1182130_F_0_10	0	58207542
2A	snp_991342_F_0_68	0	58207542
2A	snp_1135099_F_0_67	0	58207542
2A	snp_981946_F_0_37	0	58207542
2A	snp_1230245_F_0_58	0	58207542
2A	snp_1105748_F_0_62	0	58207542
2A	snp_1063013_F_0_18	0	58207542
2A	snp_989003_F_0_45	0	58207542
2A	snp_1026470_F_0_46	0	58318620
2A	snp_3029106_F_0_22	0	58639917
2A	snp_999517_F_0_41	0	58856104
2A	snp_1114595_F_0_18	0	58856104
2A	snp_1228614_F_0_42	0	58856104
2A	snp_5969885_F_0_9	0	58856104
2A	snp_3385596_F_0_38	0	58856104
2A	snp_1094923_F_0_51	0	59099795
2A	snp_1006034_F_0_41	0	59296246
2A	snp_1098792_F_0_46	0	59296246
2A	snp_1289432_F_0_35	0	59296246
2A	snp_1161563_F_0_47	0	59398238
2A	snp_1115924_F_0_27	0	59398238
2A	snp_1072955_F_0_32	0	59398238
2A	snp_5581968_F_0_34	0	59591202
2A	snp_1669827_F_0_13	0	59596844
2A	snp_3028854_F_0_33	0	59820691
2A	snp_5579629_F_0_18	0	59843199
2A	snp_1057849_F_0_61	0	59843199
2A	snp_3064660_F_0_17	0	59979416
2A	snp_3064660_F_0_25	0	59979416
2A	snp_3064660_F_0_8	0	59979416
2A	snp_2283934_F_0_46	0	60019292
2A	snp_983777_F_0_65	0	60282826
2A	snp_993063_F_0_24	0	60517137
2A	snp_3064776_F_0_11	0	60517137
2A	snp_982854_F_0_31	0	60517137
2A	snp_1228285_F_0_17	0	60517137
2A	snp_1219652_F_0_23	0	60517137
2A	snp_1094287_F_0_6	0	60517137
2A	snp_982253_F_0_14	0	60561948
2A	snp_1113430_F_0_15	0	60640347
2A	snp_13590666_F_0_23	0	60910501
2A	snp_1111617_F_0_17	0	61224102
2A	snp_1069828_F_0_52	0	61224102
2A	snp_1067817_F_0_68	0	61224102
2A	snp_3938659_F_0_52	0	62603946
2A	snp_4992125_F_0_35	0	62695529
2A	snp_3957579_F_0_27	0	62829430
2A	snp_1206546_F_0_10	0	62926940
2A	snp_1108327_F_0_52	0	62926940
2A	snp_1039232_F_0_18	0	62926940
2A	snp_1039232_F_0_34	0	62926940
2A	snp_998851_F_0_52	0	62926940
2A	snp_1111962_F_0_15	0	62926940
2A	snp_1074973_F_0_41	0	62926940
2A	snp_1668030_F_0_9	0	62926940
2A	snp_2253877_F_0_27	0	62926940
2A	snp_1166101_F_0_62	0	62926940
2A	snp_1166053_F_0_7	0	62926940
2A	snp_3025548_F_0_9	0	62926940
2A	snp_2263666_F_0_56	0	63037590
2A	snp_1095449_F_0_16	0	63135304
2A	snp_1201176_F_0_27	0	63233812
2A	snp_1003391_F_0_31	0	63306062
2A	snp_1283073_F_0_31	0	63306062
2A	snp_979718_F_0_54	0	63501466
2A	snp_1114509_F_0_8	0	63635215
2A	snp_1215201_F_0_20	0	63833890
2A	snp_4003100_F_0_18	0	63833890
2A	snp_5324604_F_0_50	0	63833890
2A	snp_1022934_F_0_47	0	63833890
2A	snp_979688_F_0_68	0	64050939
2A	snp_2259024_F_0_22	0	64272872
2A	snp_3949957_F_0_10	0	64272872
2A	snp_4910606_F_0_24	0	64272872
2A	snp_4991898_F_0_24	0	64272872
2A	snp_1102816_F_0_42	0	64398613
2A	snp_5324959_F_0_11	0	64505568
2A	snp_3064658_F_0_34	0	64625466
2A	snp_1131599_F_0_36	0	64673558
2A	snp_1058050_F_0_33	0	64894566
2A	snp_5970730_F_0_67	0	65049804
2A	snp_1863020_F_0_5	0	65700597
2A	snp_2256769_F_0_15	0	65700597
2A	snp_1159200_F_0_23	0	65700597
2A	snp_3064524_F_0_21	0	65700597
2A	snp_2260686_F_0_43	0	65700597
2A	snp_2260959_F_0_18	0	65700597
2A	snp_1201430_F_0_58	0	65700597
2A	snp_2290180_F_0_22	0	65700597
2A	snp_1153776_F_0_27	0	65761337
2A	snp_3027084_F_0_10	0	65859261
2A	snp_3064664_F_0_15	0	65859261
2A	snp_3533471_F_0_22	0	65859261
2A	snp_3534137_F_0_11	0	65859261
2A	snp_3534167_F_0_7	0	65859261
2A	snp_3534411_F_0_9	0	65859261
2A	snp_3942958_F_0_24	0	65859261
2A	snp_4009047_F_0_23	0	65859261
2A	snp_4439486_F_0_20	0	65859261
2A	snp_4538285_F_0_6	0	65859261
2A	snp_4544569_F_0_22	0	65859261
2A	snp_4544569_F_0_5	0	65859261
2A	snp_3570190_F_0_67	0	65859261
2A	snp_4003458_F_0_17	0	65859261
2A	snp_3027084_F_0_41	0	65859261
2A	snp_4992811_F_0_68	0	65859261
2A	snp_1125572_F_0_43	0	65859261
2A	snp_1674778_F_0_35	0	66055078
2A	snp_1674778_F_0_41	0	66055078
2A	snp_991212_F_0_11	0	66559064
2A	snp_3939159_F_0_10	0	66735579
2A	snp_1228363_F_0_62	0	66748125
2A	snp_1097688_F_0_14	0	66899309
2A	snp_1150369_F_0_7	0	66899309
2A	snp_1091747_F_0_52	0	66899309
2A	snp_1077708_F_0_25	0	66899309
2A	snp_1215845_F_0_38	0	66899309
2A	snp_1080871_F_0_41	0	66899309
2A	snp_991737_F_0_56	0	66899309
2A	snp_982956_F_0_21	0	67421093
2A	snp_1060708_F_0_22	0	67473835
2A	snp_984567_F_0_24	0	67473835
2A	snp_1127014_F_0_65	0	67734009
2A	snp_1162833_F_0_19	0	67756440
2A	snp_1265750_F_0_5	0	67756440
2A	snp_4407869_F_0_11	0	67756440
2A	snp_1229345_F_0_5	0	67756440
2A	snp_1241689_F_0_56	0	67756440
2A	snp_4991851_F_0_52	0	67756440
2A	snp_4910264_F_0_55	0	67756440
2A	snp_1073641_F_0_54	0	67756440
2A	snp_2255026_F_0_25	0	67756440
2A	snp_5578491_F_0_24	0	67756440
2A	snp_1202550_F_0_33	0	67756440
2A	snp_3934599_F_0_17	0	67756440
2A	snp_1023146_F_0_57	0	67756440
2A	snp_1090010_F_0_16	0	67795652
2A	snp_1090010_F_0_43	0	67795652
2A	snp_19484389_F_0_37	0	67808548
2A	snp_2265364_F_0_45	0	67926420
2A	snp_1210938_F_0_32	0	68042224
2A	snp_1277573_F_0_43	0	68042224
2A	snp_1219210_F_0_65	0	68042224
2A	snp_2252671_F_0_64	0	68042224
2A	snp_1001208_F_0_41	0	68042224
2A	snp_1001208_F_0_58	0	68042224
2A	snp_1022284_F_0_29	0	68042224
2A	snp_3941664_F_0_17	0	68063481
2A	snp_3941664_F_0_21	0	68063481
2A	snp_7478438_F_0_34	0	68063481
2A	snp_1021486_F_0_14	0	68198399
2A	snp_1123538_F_0_13	0	68198399
2A	snp_1248357_F_0_5	0	68305467
2A	snp_1111110_F_0_63	0	68375787
2A	snp_1093325_F_0_41	0	68387086
2A	snp_1075984_F_0_65	0	68387212
2A	snp_4536974_F_0_30	0	68394486
2A	snp_997935_F_0_13	0	68394486
2A	snp_4910995_F_0_38	0	68482915
2A	snp_1229926_F_0_5	0	68497263
2A	snp_4009142_F_0_6	0	68497263
2A	snp_4992635_F_0_34	0	68497263
2A	snp_4991905_F_0_42	0	68497263
2A	snp_2253618_F_0_41	0	68497263
2A	snp_4992003_F_0_15	0	68497263
2A	snp_4992003_F_0_7	0	68497263
2A	snp_4993093_F_0_35	0	68497263
2A	snp_5325317_F_0_29	0	68497263
2A	snp_3939520_F_0_68	0	68522585
2A	snp_1128135_F_0_20	0	68568710
2A	snp_1862406_F_0_50	0	68568710
2A	snp_3023869_F_0_12	0	68568710
2A	snp_3951534_F_0_50	0	68568710
2A	snp_1218108_F_0_42	0	68568710
2A	snp_2262912_F_0_45	0	68568710
2A	snp_1235569_F_0_28	0	68568710
2A	snp_2263493_F_0_26	0	68568710
2A	snp_1075950_F_0_14	0	68568710
2A	snp_1696617_F_0_13	0	68568710
2A	snp_994487_F_0_61	0	68568710
2A	snp_1229595_F_0_9	0	68568710
2A	snp_1129233_F_0_50	0	68568710
2A	snp_2254633_F_0_14	0	68568710
2A	snp_980184_F_0_59	0	68568710
2A	snp_2268563_F_0_30	0	68568710
2A	snp_1204947_F_0_51	0	68568710
2A	snp_1059865_F_0_64	0	68568710
2A	snp_1085277_F_0_23	0	68568710
2A	snp_1227997_F_0_8	0	68568710
2A	snp_2252454_F_0_39	0	68568710
2A	snp_3064828_F_0_5	0	68568710
2A	snp_1088304_F_0_8	0	68568710
2A	snp_1083971_F_0_18	0	68568710
2A	snp_1147342_F_0_38	0	68568710
2A	snp_1097526_F_0_18	0	68568710
[truncated: 9,200 more rows]
