# Supplementary material for: Multi-stage resistance to Zymoseptoria tritici revealed by GWAS in an Australian bread wheat diversity panel
Source: Front Plant Sci. 2022 Oct 24;13:990915. doi: 10.3389/fpls.2022.990915 (PMC9637935; doi:10.3389/fpls.2022.990915)
Supplement: Supplementary file 3 [file DataSheet_3.zip › onlinedata04_silicoDArT_genotype.csv]

	pav_4440376_A	pav_1207191_C	pav_1077302_A	pav_1045015_A	pav_1126005_C	pav_3021960_C	pav_3020869_A	pav_3032740_A	pav_1217513_A	pav_1723651_C	pav_993293_A	pav_1267221_A	pav_1076623_A	pav_1254645_C	pav_1032712_C	pav_1765789_C	pav_3026625_C	pav_1026325_C	pav_1159452_C	pav_1240002_C	pav_1266448_C	pav_3026920_C	pav_4008282_C	pav_4989480_C	pav_4990981_C	pav_5323776_C	pav_7352173_C	pav_3947128_A	pav_4008064_C	pav_1265597_C	pav_1138087_C	pav_1864339_C	pav_3960868_A	pav_4991453_C	pav_1239011_A	pav_4911044_A	pav_5324074_C	pav_4990446_C	pav_1085190_C	pav_3022165_C	pav_4989191_C	pav_4990972_C	pav_4009408_C	pav_4538665_A	pav_1151544_C	pav_1257056_C	pav_3532817_C	pav_3533386_C	pav_3533957_C
1	2	0	0	2	0	0	0	0	0	2	0	0	0	0	0	0	0	0	0	0	0	0	0	0	0	0	0	0	0	0	2	2	0	0	0	0	0	0	0	0	0	0	0	0	0	0	0	0	0
2	0	0	0	0	0	0	2	0	0	2	0	0	0	0	0	0	2	2	2	2	2	0	2	2	2	2	2	0	0	2	0	0	0	2	2	0	0	0	0	0	0	2	0	2	0	0	0	0	0
3	2	0	2	0	0	2	2	2	0	0	0	0	0	0	0	0	0	2	0	2	0	2	0	2	0	0	0	0	2	0	2	2	2	0	2	0	0	2	2	2	2	2	0	2	0	0	0	0	0
4	2	0	0	0	0	0	2	0	0	0	0	0	0	0	0	0	0	0	0	0	0	0	0	0	0	0	0	0	0	0	2	2	0	0	0	0	0	0	0	0	0	0	0	0	0	0	0	0	0
5	0	0	0	2	0	0	0	0	0	0	0	2	0	0	0	0	2	2	2	2	2	2	2	2	2	2	2	2	0	2	0	0	0	2	2	0	0	0	0	0	0	2	0	2	0	0	0	0	0
6	0	0	2	0	0	0	0	2	2	0	2	2	2	0	0	0	2	2	2	0	0	2	2	0	0	0	0	0	0	2	0	0	2	0	2	0	0	0	2	2	2	0	0	0	0	0	0	0	0
7	2	0	0	0	0	0	0	0	0	2	0	0	0	0	0	0	0	0	0	0	0	0	0	0	0	0	0	0	0	0	2	2	0	0	0	0	0	0	0	0	0	0	0	0	0	0	0	0	0
8	0	0	0	0	0	0	0	2	0	0	0	0	0	0	0	0	0	0	0	0	0	0	0	0	0	0	0	0	0	0	0	0	2	0	0	0	0	0	0	0	0	0	0	0	0	0	0	0	0
9	2	0	2	0	2	2	2	2	0	0	0	0	0	0	0	0	0	2	0	2	0	2	0	2	2	0	0	0	2	0	2	2	2	2	2	0	0	2	2	2	2	2	0	2	0	0	0	0	0
10	0	0	0	0	0	0	0	0	0	2	0	0	0	0	0	0	0	0	0	0	0	0	0	0	0	0	0	0	0	0	0	0	0	0	0	0	2	0	0	0	0	0	0	0	0	0	0	0	0
11	0	0	0	0	0	0	0	0	0	2	0	0	0	0	0	0	0	0	0	0	0	0	0	0	0	0	0	0	0	0	0	0	0	0	0	0	0	0	0	2	0	0	0	0	0	0	0	0	0
12	2	0	0	0	0	0	0	0	0	2	0	0	0	0	0	0	0	0	0	0	0	0	0	0	0	0	0	0	0	0	2	2	0	0	0	0	0	0	0	0	0	0	0	0	0	0	0	0	0
13	2	0	2	0	2	2	2	2	0	0	0	0	0	0	0	0	0	2	0	0	0	2	0	2	2	0	0	0	0	0	2	2	2	2	2	0	0	2	2	2	2	2	0	2	0	0	0	0	0
14	0	0	0	0	0	0	0	0	0	0	2	0	0	0	2	2	2	0	0	2	0	2	0	2	2	2	0	2	0	0	0	0	0	2	2	0	2	0	0	2	0	2	0	2	0	0	0	0	2
15	2	2	0	0	2	0	2	0	0	2	0	0	0	0	0	0	2	0	0	0	0	0	0	0	0	0	0	0	0	0	2	2	0	0	0	0	0	0	0	0	0	0	0	0	0	0	0	0	2
16	0	0	0	0	0	0	0	0	0	0	0	0	0	0	0	0	0	0	0	0	0	0	0	0	0	0	0	0	0	0	0	0	0	0	0	0	0	0	0	0	0	0	0	0	0	0	0	0	0
17	2	0	2	0	2	2	2	2	0	0	0	0	0	0	0	0	0	2	0	2	0	2	0	2	2	0	0	2	0	0	2	2	2	0	2	0	0	2	2	2	2	2	0	2	0	0	0	0	0
18	2	0	2	0	2	2	2	2	0	0	0	0	0	0	0	0	0	2	0	2	0	2	0	2	2	0	0	0	0	0	2	2	2	2	2	0	0	2	2	2	2	2	0	2	0	0	0	0	0
19	2	0	0	0	0	0	0	0	0	2	0	0	0	0	0	0	0	0	0	0	0	0	0	0	0	0	0	0	0	0	2	2	0	0	0	0	0	0	0	0	0	0	0	0	0	0	0	0	0
20	0	0	0	0	0	0	2	0	0	0	2	0	0	0	2	2	2	0	0	0	0	0	0	0	0	0	0	2	0	0	0	0	0	0	0	0	2	0	0	0	0	0	0	0	0	0	0	0	2
21	2	0	0	0	0	0	0	0	0	2	0	0	0	0	0	0	0	0	0	0	0	0	0	0	0	0	0	0	0	0	2	2	0	0	0	0	0	0	0	0	0	0	0	0	0	0	0	0	0
22	2	0	0	0	0	0	0	0	0	2	0	0	0	0	0	0	0	0	0	0	0	0	0	0	0	0	0	0	0	0	2	2	0	0	0	0	0	0	0	0	0	0	0	0	0	0	0	0	0
23	2	2	0	0	0	0	0	0	0	2	0	0	0	0	0	0	0	0	0	0	0	0	0	0	0	0	0	0	0	0	2	2	0	0	0	0	0	0	0	0	0	0	0	0	0	0	0	0	0
24	0	0	2	0	2	2	2	2	0	0	0	0	0	0	0	0	0	0	0	2	0	2	0	2	2	2	0	0	0	0	0	0	2	2	2	0	2	2	0	2	0	2	0	2	0	0	0	0	0
25	0	0	0	0	0	0	0	0	0	2	0	0	0	0	0	0	0	0	0	0	0	0	0	0	0	0	0	0	0	0	0	0	0	0	0	0	0	0	0	0	0	0	0	0	0	0	0	0	0
26	2	0	2	0	2	2	2	2	0	0	0	0	0	0	0	0	0	2	0	2	0	2	0	2	2	0	0	0	2	0	2	2	2	2	2	0	0	2	2	2	2	2	0	2	0	0	0	0	0
27	0	0	2	2	0	0	2	2	2	0	2	2	2	2	0	0	0	0	0	0	0	0	2	0	0	0	0	2	0	0	0	0	2	0	2	2	0	0	0	0	2	0	2	2	2	2	2	2	2
28	0	0	2	0	2	2	2	2	0	0	0	0	0	0	0	0	0	2	0	2	0	2	0	2	2	0	0	0	0	0	2	2	2	0	2	0	0	2	2	2	2	2	0	2	0	0	0	0	0
29	0	0	0	0	2	0	2	0	0	0	0	0	0	0	0	2	0	0	0	2	0	2	0	2	2	2	0	0	0	0	0	0	0	2	2	0	2	0	0	2	0	2	0	2	0	0	0	0	0
30	0	0	2	0	2	2	2	0	0	0	0	0	0	0	0	0	0	0	0	0	0	0	0	0	0	0	0	0	0	0	0	0	0	0	0	0	0	2	0	0	0	0	0	0	0	0	0	0	0
31	2	2	2	2	0	0	2	2	2	0	2	2	2	2	0	0	0	0	0	0	0	0	2	0	0	0	0	2	0	0	0	0	2	0	2	2	0	0	0	2	2	0	2	2	2	2	2	2	2
32	0	2	0	0	0	0	0	0	0	2	0	0	0	0	0	0	0	0	0	0	0	0	0	0	0	0	0	0	0	0	0	0	0	0	0	0	0	0	0	0	0	0	0	0	0	0	0	0	0
33	2	2	0	0	0	0	0	0	0	2	0	0	0	0	0	0	0	2	0	2	0	2	0	2	2	0	0	0	0	0	2	2	0	2	2	0	0	0	2	2	2	2	0	2	0	0	0	0	0
34	0	2	2	0	2	0	2	0	0	0	0	0	0	0	0	0	0	0	0	0	0	0	0	0	0	0	0	0	0	0	0	0	2	0	0	0	0	2	0	0	0	0	0	0	0	0	0	0	0
35	0	0	2	0	0	0	0	2	2	0	2	2	2	0	0	0	2	2	2	0	0	2	2	0	0	0	0	0	2	2	0	0	2	0	2	0	0	0	2	2	2	0	0	0	0	0	0	0	0
36	0	2	0	2	0	0	0	0	0	0	0	0	0	0	0	0	2	2	2	2	2	2	2	2	2	2	2	0	0	2	0	0	0	2	2	0	0	0	0	0	0	2	0	2	0	0	0	0	0
37	2	0	2	0	2	2	2	2	0	0	0	0	0	0	0	0	0	2	0	2	0	2	0	2	2	0	0	2	0	0	2	2	2	2	2	0	0	2	2	2	2	2	0	2	0	0	0	0	0
38	2	0	2	0	0	0	0	2	2	0	2	2	2	0	0	0	2	2	2	0	0	2	2	2	2	0	0	0	0	2	2	2	2	2	2	0	0	0	2	2	2	2	0	2	0	0	0	0	0
39	2	2	0	0	2	0	2	0	0	2	0	0	0	0	0	0	2	0	0	0	0	0	0	0	0	0	0	2	0	0	0	2	0	0	0	0	0	0	0	2	0	0	0	0	0	0	0	0	2
40	0	0	2	0	2	2	2	0	0	0	0	0	0	0	0	0	0	0	0	0	0	0	0	0	0	0	0	0	0	0	0	0	0	0	0	0	0	2	0	0	0	0	0	0	0	0	0	0	0
41	2	0	2	0	2	2	2	2	0	0	0	0	0	0	0	0	0	2	0	0	0	2	0	2	2	0	0	0	0	0	2	2	2	2	2	0	0	2	2	2	2	2	0	2	0	0	0	0	0
42	2	0	2	0	2	2	2	2	0	0	0	0	0	0	0	0	0	2	0	2	0	2	0	2	2	0	0	0	0	0	2	2	2	2	2	0	0	2	2	2	2	2	0	2	0	0	0	0	0
43	2	0	2	0	2	2	2	2	0	0	0	0	0	0	0	0	0	2	0	2	0	2	0	2	2	0	0	0	0	0	2	2	2	2	2	0	0	2	2	2	2	2	0	2	0	0	0	0	0
44	2	0	0	0	0	0	0	0	0	2	0	0	0	0	0	0	0	0	0	0	0	0	0	0	0	0	0	0	0	0	2	2	0	0	0	0	0	0	0	0	0	0	0	0	0	0	0	0	0
45	0	0	0	0	0	0	0	0	0	2	0	0	0	0	0	0	0	0	0	0	0	0	0	0	0	0	0	0	0	0	0	0	0	0	0	0	0	0	0	0	0	0	0	0	0	0	0	0	0
46	2	2	2	0	0	2	0	0	0	0	0	0	0	0	0	2	2	2	0	2	2	2	2	2	2	2	2	2	0	2	0	0	0	0	2	0	0	0	0	2	0	2	0	2	0	0	0	0	0
47	0	0	2	2	0	2	0	2	2	2	2	2	2	0	0	2	2	2	0	0	0	2	0	0	0	0	0	0	0	0	0	0	2	0	0	0	2	0	0	2	0	0	0	2	0	0	0	0	0
48	0	0	2	0	2	2	2	0	0	0	0	2	0	0	0	0	0	0	0	0	0	0	0	0	0	0	0	0	0	0	0	0	2	0	0	0	0	2	0	0	0	0	0	0	0	0	0	0	0
49	2	0	2	2	0	0	2	2	2	0	2	2	2	2	0	0	0	0	0	0	0	0	2	0	0	0	0	2	0	0	0	0	2	0	2	2	0	0	0	0	2	0	0	2	2	2	2	2	2
50	0	2	2	0	2	0	2	0	0	0	0	0	0	0	0	2	0	0	0	2	0	2	0	2	2	2	0	2	0	0	0	0	2	2	2	0	2	0	0	2	0	2	0	2	0	0	0	0	0
51	0	0	2	0	2	2	2	0	0	0	0	0	0	0	0	0	0	0	0	0	0	0	0	0	0	0	0	0	0	0	0	0	2	0	0	0	0	2	0	0	0	0	0	0	0	0	0	0	0
52	0	2	0	0	2	0	2	0	0	0	0	0	2	0	0	2	0	0	0	2	0	2	0	2	2	0	0	0	0	0	0	0	2	2	2	0	2	0	0	2	0	2	0	2	0	0	0	0	0
53	2	0	0	0	0	0	0	0	0	2	0	0	0	0	0	0	0	0	0	0	0	0	0	0	0	0	0	0	0	0	2	2	0	0	0	0	0	0	0	0	0	0	0	0	0	0	0	0	0
54	2	0	0	0	0	0	0	0	0	2	0	0	0	0	0	0	0	0	0	0	0	0	0	0	0	0	0	0	0	0	2	2	0	0	0	0	0	0	0	0	0	0	0	0	0	0	0	0	0
55	2	0	2	0	2	2	2	2	0	0	0	0	0	0	0	0	0	2	0	0	0	2	0	2	2	0	0	0	0	0	2	2	2	2	2	0	0	2	2	2	2	2	0	2	0	0	0	0	0
56	2	2	2	2	0	0	2	2	2	0	2	2	2	2	0	0	0	0	0	0	0	0	2	0	0	0	0	2	0	0	0	0	2	0	2	2	0	0	0	2	2	0	2	2	2	2	2	2	2
57	0	2	2	0	2	0	2	0	0	0	0	0	0	0	0	2	0	0	0	0	0	2	0	2	2	2	0	0	0	0	0	0	0	2	2	0	2	0	0	2	0	2	0	2	0	0	0	0	0
58	0	2	0	0	0	0	0	0	0	0	2	0	0	0	2	2	2	0	0	0	0	0	0	0	0	0	0	2	0	0	0	0	0	0	0	0	2	0	0	0	0	0	0	0	0	0	0	0	2
59	2	2	2	0	2	2	2	2	0	0	0	0	0	0	0	0	0	2	0	2	0	2	0	2	0	0	0	0	0	0	2	0	2	2	2	0	0	2	2	2	2	2	0	2	0	0	0	0	0
60	2	0	2	0	2	2	2	2	0	0	0	0	0	0	0	0	0	2	0	2	0	2	0	2	2	0	0	0	0	0	2	2	2	2	2	0	0	2	2	2	2	2	0	2	0	0	0	0	0
61	0	0	0	2	0	0	0	0	0	0	0	0	0	0	0	0	2	2	2	2	2	2	2	2	0	2	2	0	0	2	0	0	0	0	2	0	0	0	0	2	0	2	0	2	0	0	0	0	0
62	0	0	0	0	0	0	0	0	0	2	0	0	0	0	0	0	0	0	0	0	0	0	0	0	0	0	0	0	0	0	0	0	0	0	0	0	0	0	0	0	0	0	0	0	0	0	0	0	0
63	0	0	0	0	0	0	0	0	0	0	2	0	0	0	2	2	2	0	0	0	0	0	0	0	0	0	0	2	0	0	0	0	0	0	0	0	2	0	0	0	0	0	0	0	0	0	0	0	2
64	0	0	0	0	0	0	0	0	0	2	0	0	0	0	0	0	0	0	0	0	0	0	0	0	0	0	0	0	0	0	0	0	0	0	0	0	0	0	0	0	0	0	0	0	0	0	0	0	0
65	0	2	0	2	0	0	0	0	0	0	0	0	0	0	0	0	2	0	2	0	2	2	2	2	2	2	2	0	0	2	0	0	0	2	2	0	0	0	0	0	0	2	0	2	0	0	0	0	0
66	0	0	2	0	2	2	2	2	0	0	0	0	0	0	0	0	0	2	0	2	0	2	0	2	2	2	0	0	0	0	0	0	2	2	2	0	0	2	0	2	0	2	0	2	0	0	0	0	0
67	2	0	2	2	0	0	0	2	2	0	2	2	2	2	0	0	0	0	0	0	0	0	2	0	0	0	0	2	0	0	0	0	2	0	2	2	0	0	0	0	2	0	0	2	2	2	2	2	2
68	0	0	2	0	2	2	2	0	0	0	0	0	0	0	0	0	0	0	0	0	0	0	0	0	0	0	0	0	0	0	0	0	2	0	0	0	0	2	0	0	0	0	0	0	0	0	0	0	0
69	0	0	0	2	0	0	2	2	2	0	2	2	2	0	2	0	2	2	0	0	0	2	0	0	0	0	0	2	2	0	0	0	2	0	0	0	2	0	0	2	0	0	0	2	0	0	0	0	2
70	0	0	2	0	2	2	2	0	0	0	0	0	0	0	0	0	0	0	0	0	0	0	0	0	0	0	0	0	0	0	0	0	0	0	0	0	2	2	0	0	0	0	0	0	0	0	0	0	0
71	0	0	2	0	2	2	2	0	0	0	0	0	0	0	0	0	0	0	0	0	0	0	0	0	0	0	0	0	0	0	0	0	0	0	0	0	2	2	0	0	0	0	0	0	0	0	0	0	0
72	0	2	0	0	0	0	0	0	0	2	0	0	0	0	0	0	0	0	0	0	0	0	0	0	0	0	0	0	0	0	0	0	0	0	0	0	0	0	0	0	0	0	0	0	0	0	0	0	0
73	0	2	0	0	0	0	0	0	0	2	0	0	0	0	0	0	0	0	0	0	0	0	0	0	0	0	0	0	0	0	0	0	0	0	0	0	0	0	0	0	0	0	0	0	0	0	0	0	0
74	0	2	0	0	0	0	0	0	0	2	0	0	0	0	0	0	0	0	0	0	0	0	0	0	0	0	0	0	0	0	0	0	0	0	0	0	2	0	0	0	0	0	0	0	0	0	0	0	0
75	0	0	2	0	2	2	2	0	0	0	0	0	0	0	0	0	0	0	0	0	0	0	0	0	0	0	0	0	0	0	0	0	0	0	0	0	0	2	0	0	0	0	0	0	0	0	0	0	0
76	2	0	2	0	2	2	2	2	0	0	0	0	0	0	0	0	0	2	0	2	0	2	0	2	2	0	0	0	0	0	2	2	2	2	2	0	0	2	2	2	2	2	0	2	0	0	0	0	0
77	0	0	0	0	0	0	0	0	0	2	0	0	0	0	0	0	0	0	0	0	0	0	0	0	0	0	0	0	0	0	0	0	0	0	0	0	2	0	0	0	0	0	0	0	0	0	0	0	0
78	0	2	0	0	2	0	2	0	0	0	0	0	0	0	0	2	0	0	0	2	0	2	0	2	2	2	0	0	0	0	0	0	0	0	2	0	2	0	0	2	0	2	0	2	0	0	0	0	0
79	0	2	2	0	0	2	2	2	2	0	0	2	2	0	0	0	2	2	0	0	0	2	2	0	0	0	0	0	2	2	0	0	2	0	2	0	0	0	2	2	2	0	0	0	0	0	0	0	0
80	0	0	2	0	2	2	2	2	2	0	0	0	0	0	0	0	0	0	0	0	0	0	0	0	0	0	0	2	0	0	0	0	2	0	0	0	2	2	0	0	0	0	0	0	0	0	0	0	0
81	0	0	0	0	0	0	0	0	0	2	0	0	0	0	0	0	0	0	0	0	0	0	0	0	0	0	0	0	0	0	0	0	0	0	0	0	0	0	0	2	0	0	0	0	0	0	0	0	0
82	2	0	2	0	2	2	2	2	0	0	0	0	0	0	0	0	0	2	0	2	0	2	0	2	2	0	0	2	0	0	2	2	2	2	2	0	0	2	2	2	2	2	0	2	0	0	0	0	0
83	0	2	0	0	0	0	0	0	0	2	0	0	0	0	0	0	0	0	0	0	0	0	0	0	0	0	0	0	0	0	0	0	0	0	0	0	0	0	0	0	0	0	0	0	0	0	0	0	0
84	2	2	0	0	0	0	0	0	0	2	0	0	0	0	0	0	0	0	0	0	0	0	0	0	0	0	0	0	0	0	2	2	0	0	0	0	0	0	0	0	0	0	0	0	0	0	0	0	0
85	0	2	0	0	2	0	2	0	0	0	0	0	0	0	0	2	0	0	0	2	0	2	0	2	2	2	0	0	0	0	0	0	0	2	2	0	2	0	0	2	0	2	0	2	0	0	0	0	0
86	0	0	2	0	2	2	2	2	0	0	0	0	0	0	0	0	0	0	0	0	0	0	0	0	0	0	0	2	0	0	0	0	2	0	0	0	0	2	0	0	0	0	0	0	0	0	0	0	0
87	0	2	0	0	0	0	0	0	0	2	0	0	0	0	0	0	0	0	0	0	0	0	0	0	0	0	0	0	0	0	0	0	0	0	0	0	2	0	0	0	0	0	0	0	0	0	0	0	0
88	0	2	0	0	0	0	2	0	0	0	2	0	0	0	2	2	2	0	0	0	0	0	0	0	0	0	0	2	0	0	0	0	0	0	0	0	2	0	0	0	0	0	0	0	0	0	0	0	2
89	0	0	2	0	2	2	2	0	0	0	0	0	0	0	0	0	0	0	0	0	0	0	0	0	0	0	0	0	0	0	0	0	0	0	0	0	0	2	0	0	0	0	0	0	0	0	0	0	0
90	2	0	2	0	2	2	2	2	0	0	0	0	0	0	0	0	0	2	0	2	0	2	0	2	2	0	0	0	0	0	2	2	2	2	2	0	0	2	2	2	2	2	0	2	0	0	0	0	0
91	0	0	2	0	2	2	2	0	0	0	0	0	0	0	0	0	0	0	0	0	0	0	0	0	0	0	0	0	2	0	0	0	0	0	0	0	0	2	0	0	0	0	0	0	0	0	0	0	0
92	2	0	0	0	0	0	0	0	0	2	0	0	0	0	0	0	0	0	0	0	0	0	0	0	0	0	0	0	0	0	0	2	0	0	0	0	0	0	0	0	0	0	0	0	0	0	0	0	0
93	2	0	2	0	2	2	2	0	0	0	0	0	0	0	0	0	0	2	0	2	0	2	0	2	2	0	0	0	0	0	2	0	0	2	2	0	0	2	2	2	2	2	0	2	0	0	0	0	0
94	0	2	0	0	0	0	0	0	0	2	0	0	0	0	0	0	0	0	0	0	0	0	0	0	0	0	0	0	0	0	0	0	0	0	0	0	2	0	0	0	0	0	0	0	0	0	0	0	0
95	0	0	2	0	2	2	2	0	0	0	0	0	0	0	0	0	0	0	0	0	0	0	0	0	0	0	0	0	0	0	0	0	0	0	0	0	0	2	0	0	0	0	0	0	0	0	0	0	0
96	2	0	2	0	2	2	2	2	0	0	0	0	0	0	0	0	0	2	0	0	0	2	0	2	2	0	0	0	0	0	2	2	2	2	2	0	0	2	2	2	2	2	0	2	0	0	0	0	0
97	0	2	0	0	0	0	2	0	0	0	2	0	0	0	2	2	2	0	0	0	0	0	0	0	0	0	0	2	0	0	0	0	0	0	2	0	2	0	0	0	0	0	0	0	0	0	0	0	2
98	0	0	2	0	2	2	2	0	0	0	0	0	0	0	0	0	0	0	0	0	0	0	0	0	0	0	0	0	0	0	0	0	0	0	0	0	2	2	0	0	0	0	0	0	0	0	0	0	0
99	0	2	0	0	0	0	0	0	0	2	0	0	0	0	0	0	0	0	0	0	0	0	0	0	0	0	0	0	0	0	0	0	0	0	0	0	2	0	0	0	0	0	0	0	0	0	0	0	0
100	2	0	2	0	2	2	2	2	0	0	0	0	0	0	0	0	0	2	0	0	0	2	0	2	2	0	0	0	0	0	2	2	2	2	2	0	0	2	2	2	2	2	0	2	0	0	0	0	0
101	2	0	2	2	0	0	2	2	2	0	2	2	2	2	0	0	0	0	0	0	0	0	2	0	0	0	0	2	0	0	0	0	2	0	2	2	0	0	0	0	2	0	2	2	2	2	2	2	2
102	0	2	0	0	0	0	0	0	0	2	0	0	0	0	0	0	0	0	0	0	0	0	0	0	0	0	0	0	0	0	0	0	0	0	0	0	0	0	0	0	0	0	0	0	0	0	0	0	0
103	0	0	0	0	0	0	0	0	0	0	0	0	0	0	0	0	0	0	0	0	0	0	0	0	0	0	0	0	0	0	0	0	0	0	0	0	0	0	0	0	0	0	0	0	0	0	0	0	0
104	0	2	0	0	0	0	2	0	0	0	0	0	2	0	0	0	2	2	2	2	2	2	2	2	2	2	2	0	0	2	0	0	0	2	2	0	0	0	0	0	0	2	0	2	0	0	0	0	0
105	2	2	2	0	2	2	2	2	0	0	0	0	0	0	0	0	0	2	0	2	0	0	0	2	2	0	0	0	0	0	2	2	2	0	2	0	0	2	2	2	2	2	0	2	0	0	0	0	0
106	0	2	2	2	0	0	2	2	2	0	2	2	2	2	0	0	0	0	0	0	0	0	2	0	0	0	0	2	0	0	0	0	2	0	2	2	0	0	0	2	2	0	2	2	2	2	2	2	2
107	2	0	2	2	0	0	0	2	2	0	2	2	2	2	0	0	0	0	0	0	0	0	2	0	0	0	0	2	0	0	0	0	2	0	2	2	0	0	0	0	2	0	2	2	2	2	2	2	2
108	0	2	0	2	0	0	0	0	0	0	0	0	0	0	0	0	2	2	2	2	2	2	2	2	2	2	2	0	0	0	0	0	0	2	2	0	0	0	0	0	0	2	0	2	0	0	0	0	0
109	0	0	2	0	2	2	2	0	0	0	0	0	0	0	0	0	0	0	0	0	0	0	0	0	0	0	0	0	0	0	0	0	0	0	0	0	0	2	0	0	0	0	0	0	0	0	0	0	0
110	0	0	0	0	0	0	2	0	0	0	2	0	0	0	2	2	2	0	0	0	0	0	0	0	0	0	0	2	0	0	0	0	0	0	0	0	2	0	0	0	0	0	0	0	0	0	0	0	2
111	0	0	0	0	0	0	0	0	0	2	0	0	2	0	0	0	0	0	0	0	0	0	0	0	0	0	0	0	0	0	0	0	0	0	0	0	0	0	0	0	0	0	0	0	0	0	0	0	0
112	0	0	2	0	2	2	2	0	0	0	0	0	0	0	0	0	0	0	0	0	0	0	0	0	0	0	0	0	0	0	0	0	0	0	0	0	0	2	0	0	0	0	0	0	0	0	0	0	0
113	0	2	0	2	0	0	0	0	0	0	0	0	0	0	0	0	2	2	2	2	2	2	2	2	2	2	2	0	0	2	0	0	0	2	2	0	0	0	0	0	0	2	0	2	0	0	0	0	0
114	0	0	0	2	0	0	0	0	0	0	0	0	0	0	0	0	2	2	2	2	2	2	2	2	2	2	2	0	0	2	0	0	0	2	2	0	0	0	0	0	0	2	0	2	0	0	0	0	0
115	0	2	0	0	2	0	2	0	0	0	0	0	0	0	0	2	0	0	0	2	0	2	0	2	2	2	0	2	0	0	0	0	0	2	2	0	2	0	0	2	0	2	0	2	0	0	0	0	0
116	0	2	0	0	0	0	0	0	0	0	2	0	0	0	2	2	2	0	0	0	0	0	0	0	0	0	0	2	0	0	0	0	0	0	0	0	2	0	0	2	0	0	0	0	0	0	0	0	2
117	0	0	2	0	2	2	2	0	0	0	0	0	0	0	0	0	0	0	0	0	0	0	0	0	0	0	0	0	0	0	0	0	0	0	0	0	0	2	0	0	0	0	0	0	0	0	0	0	0
118	0	0	0	0	0	0	0	0	0	0	2	0	0	0	2	0	2	2	0	0	0	2	0	0	0	0	0	2	0	0	0	0	0	0	0	0	2	0	0	2	0	0	0	2	0	0	0	0	0
119	0	0	0	0	0	0	0	0	0	0	2	0	0	0	2	2	2	0	0	2	0	2	0	2	2	2	0	2	0	0	0	0	0	2	2	0	2	0	0	2	0	2	0	2	0	0	0	0	0
120	0	0	2	0	2	2	2	0	0	0	0	0	0	0	0	0	0	0	0	0	0	0	0	0	0	0	0	2	0	0	0	0	2	0	0	0	0	2	0	0	0	0	0	0	0	0	0	0	0
121	0	0	2	2	0	0	2	2	2	0	2	2	2	2	0	0	0	0	0	0	0	0	2	0	0	0	0	2	0	0	0	0	2	0	2	2	0	0	0	0	2	0	2	2	2	2	2	2	2
122	0	2	2	0	2	0	2	0	0	0	0	0	0	0	0	2	0	0	0	2	0	2	0	2	2	2	0	0	0	0	0	0	2	0	2	0	2	0	0	2	0	2	0	2	0	0	0	0	0
123	0	0	0	0	0	0	2	0	0	0	2	0	0	0	2	2	2	2	0	0	2	2	2	0	0	2	2	2	0	2	0	0	0	0	2	0	0	0	0	2	0	2	0	2	0	0	0	0	2
124	0	2	0	2	0	0	0	0	0	0	0	0	0	0	0	0	0	0	0	0	0	0	0	0	0	0	0	2	0	0	0	0	0	0	0	0	2	0	0	0	0	0	0	0	0	0	0	0	0
125	0	0	2	0	2	2	2	0	0	0	0	0	0	0	0	0	0	0	0	0	0	0	0	0	0	0	0	0	0	0	0	0	2	0	0	0	0	2	0	0	0	0	0	0	0	0	0	0	0
126	2	2	0	0	0	0	0	0	0	2	0	0	0	0	0	0	0	2	0	2	0	2	0	2	2	0	0	0	0	0	2	2	0	2	2	0	0	0	2	2	2	2	0	2	0	0	0	0	0
127	0	2	0	0	2	0	2	0	0	0	0	0	0	0	0	0	0	0	0	2	0	2	0	2	2	2	0	2	0	0	0	0	0	0	2	0	2	0	0	2	0	2	0	2	0	0	0	0	0
128	0	2	0	0	0	0	0	0	0	2	0	0	0	0	0	0	0	0	0	0	0	0	0	0	0	0	0	0	0	0	0	0	0	0	0	0	2	0	0	0	0	0	0	0	0	0	0	0	0
129	2	0	2	0	2	2	2	2	0	0	0	0	0	0	0	0	0	2	0	2	0	2	0	2	2	0	0	2	0	0	2	2	2	2	2	0	0	2	2	2	2	2	0	2	0	0	0	0	0
130	0	2	0	0	0	0	0	0	0	2	0	0	0	0	0	0	0	0	0	0	0	0	0	0	0	0	0	0	0	0	0	0	0	0	0	0	2	0	0	0	0	0	0	0	0	0	0	0	0
131	2	0	2	2	0	0	0	2	2	0	2	2	2	2	0	0	0	0	0	0	0	0	2	0	0	0	0	2	0	0	0	0	2	0	2	2	0	0	0	0	2	0	2	2	2	2	2	2	2
132	0	0	0	0	0	0	0	0	0	0	2	0	0	0	2	2	2	0	0	0	0	0	0	0	0	0	0	2	0	0	0	0	2	0	2	0	2	0	0	0	0	0	0	0	0	0	0	0	2
133	0	0	0	0	0	0	2	0	0	0	2	0	0	0	2	2	2	0	0	0	0	0	0	0	0	0	0	2	0	0	0	0	0	0	0	0	2	0	0	0	0	0	0	0	0	0	0	0	0
134	0	0	0	0	0	0	0	0	0	0	0	0	0	0	0	0	0	0	0	0	0	0	0	0	0	0	0	0	0	0	0	0	0	0	0	0	2	0	0	0	0	0	0	0	0	0	0	0	0
135	0	0	0	0	0	0	0	0	0	0	0	0	0	0	0	0	0	0	0	0	0	0	0	0	0	0	0	0	0	0	0	0	0	0	0	0	2	0	0	0	0	0	0	0	0	0	0	0	0
136	0	0	2	0	2	2	2	0	0	0	0	0	0	0	0	0	0	0	0	0	0	0	0	0	0	0	0	0	0	0	0	0	0	0	0	0	0	2	0	0	0	0	0	0	0	0	0	0	0
137	0	2	0	0	0	0	2	0	0	0	0	0	0	0	0	0	2	2	2	0	2	2	2	2	0	2	2	0	0	2	0	0	2	2	2	0	0	0	0	0	0	2	0	2	0	0	0	0	0
138	0	0	2	0	2	2	2	0	0	0	0	0	0	0	0	0	0	0	0	0	0	0	0	0	0	0	0	0	0	0	0	0	0	0	0	0	2	2	0	0	0	0	0	0	0	0	0	0	0
139	2	0	2	2	0	0	0	2	2	0	2	2	2	2	0	0	0	0	0	0	0	0	2	0	0	0	0	2	0	0	0	0	2	0	2	2	0	0	0	0	2	0	2	2	2	2	2	2	2
140	0	0	2	0	2	2	2	2	0	0	0	0	0	0	0	0	0	0	0	0	0	0	0	0	0	0	0	0	0	0	0	0	2	0	0	0	0	2	0	0	0	0	0	0	0	0	0	0	0
141	0	0	2	0	2	2	2	0	0	0	0	0	2	0	0	0	0	0	0	0	0	0	0	0	0	0	0	0	0	0	0	0	0	0	0	0	2	2	0	0	0	0	0	0	0	0	0	0	0
142	0	2	0	0	0	0	0	0	0	0	2	0	0	0	2	2	2	0	0	0	0	0	0	0	0	0	0	2	0	0	0	0	0	0	0	0	2	0	0	0	0	0	0	0	0	0	0	0	0
143	0	2	0	0	0	0	0	0	0	2	0	0	0	0	0	0	0	0	0	0	0	0	0	0	0	0	0	0	0	0	0	0	0	0	0	0	0	0	0	0	0	0	0	0	0	0	0	0	0
144	2	0	2	0	2	2	2	2	0	0	0	0	0	0	0	0	0	2	0	2	0	2	0	2	2	0	0	0	0	0	2	2	2	2	2	0	0	2	2	2	2	2	0	2	0	0	0	0	0
145	0	2	0	0	2	0	0	0	0	0	0	0	0	0	0	0	0	2	0	0	0	2	0	0	0	0	0	0	0	0	0	0	0	0	0	0	2	0	0	2	0	0	0	2	0	0	0	0	0
146	0	2	0	0	0	0	0	0	0	2	0	0	0	0	0	0	0	0	0	0	0	0	0	0	0	0	0	0	0	0	0	0	0	0	0	0	0	0	0	0	0	0	0	0	0	0	0	0	0
147	0	2	0	0	0	0	0	0	0	2	0	0	0	0	0	0	0	0	0	0	0	0	0	0	0	0	0	0	0	0	0	0	0	0	0	0	0	0	0	0	0	0	0	0	0	0	0	0	0
148	0	2	0	0	0	0	0	0	0	0	2	0	0	0	2	2	2	0	0	0	0	2	0	2	2	2	0	2	0	0	0	0	0	2	2	0	2	0	0	2	0	2	0	2	0	0	0	0	2
149	0	0	2	2	0	2	0	0	0	2	2	0	0	0	0	2	2	0	0	0	0	2	2	0	2	0	0	2	0	2	0	0	0	0	0	0	0	0	0	2	0	0	0	2	0	0	0	0	0
150	0	0	0	0	0	0	0	0	0	0	2	0	0	0	2	2	2	2	0	0	2	2	2	0	0	2	0	0	0	2	0	0	0	0	2	0	0	0	0	2	0	2	0	2	0	0	0	0	2
151	0	0	0	2	0	0	0	0	0	0	0	0	0	0	0	0	2	2	2	2	2	2	2	2	2	2	2	0	0	2	0	0	0	2	2	0	0	0	0	0	0	2	0	2	0	0	0	0	0
152	0	2	0	0	0	0	0	0	0	2	0	0	0	0	0	0	0	0	0	0	0	0	0	0	0	0	0	0	0	0	0	0	0	0	0	0	0	0	0	0	0	0	0	0	0	0	0	0	0
153	0	0	2	0	2	2	2	0	0	0	0	0	0	0	0	0	0	0	0	0	0	0	0	0	0	0	0	0	0	0	0	0	0	0	0	0	0	2	0	0	0	0	0	0	0	0	0	0	0
154	0	0	2	0	2	2	2	0	0	0	0	0	0	0	0	0	0	0	0	0	0	0	0	0	0	0	0	0	0	0	0	0	0	0	0	0	0	2	0	0	0	0	0	0	0	0	0	0	0
155	2	2	2	0	2	2	2	2	0	0	0	0	0	0	0	0	0	2	0	2	0	2	0	2	0	0	0	0	0	0	2	2	2	2	2	0	0	2	2	2	2	2	0	2	0	0	0	0	0
156	2	2	2	2	0	0	2	2	2	0	2	2	2	2	0	0	0	0	0	0	0	0	2	0	0	0	0	2	0	0	0	0	2	0	2	2	0	0	0	2	2	0	2	2	2	2	2	2	2
157	2	0	0	0	0	0	0	0	0	2	0	0	0	0	0	0	0	0	0	0	0	0	0	0	0	0	0	0	0	0	2	2	0	0	0	0	0	0	0	0	0	0	0	0	0	0	0	0	0
158	0	2	0	0	2	0	0	0	0	0	0	0	0	0	0	0	0	2	0	0	0	2	0	0	0	0	0	0	0	0	0	0	0	0	0	0	2	0	0	2	0	0	0	2	0	0	0	0	0
159	2	0	2	2	0	0	2	2	2	0	2	2	2	2	0	0	0	0	0	0	0	0	2	0	0	0	0	2	0	0	0	0	2	0	2	2	0	0	0	0	2	0	2	2	2	2	2	2	2
160	0	0	0	2	0	0	0	0	0	0	0	0	0	0	0	0	2	2	2	2	2	2	2	2	2	2	2	0	2	2	0	0	0	0	2	0	0	0	0	0	0	2	0	2	0	0	0	0	0
161	0	0	0	0	2	0	2	0	0	0	0	0	0	0	0	2	0	2	0	2	0	2	0	2	2	2	0	2	0	0	0	0	0	0	2	0	0	0	0	2	0	2	0	2	0	0	0	0	0
162	0	2	0	0	2	0	2	0	0	0	0	0	0	0	0	2	0	0	0	2	0	2	0	2	2	2	0	0	0	0	0	0	0	0	2	0	2	0	0	2	0	2	0	2	0	0	0	0	0
163	0	0	2	0	2	2	2	0	0	0	0	0	0	0	0	0	0	0	0	0	0	0	0	0	0	0	0	0	0	0	0	0	2	0	0	0	0	2	0	0	0	0	0	0	0	0	0	0	0
164	0	0	2	0	2	2	2	0	0	0	0	0	0	0	0	0	0	0	0	0	0	0	0	0	0	0	0	0	0	0	0	0	0	0	0	0	0	2	0	0	0	0	0	0	0	0	0	0	0
165	0	0	2	0	2	2	2	0	0	0	0	0	0	0	0	0	0	0	0	0	0	0	0	0	0	0	0	0	0	0	0	0	2	0	0	0	0	2	0	0	0	0	0	0	0	0	0	0	0
166	0	2	0	0	2	0	2	0	0	0	0	0	0	0	0	2	0	0	0	2	0	2	0	2	2	2	0	0	0	0	0	0	0	2	2	0	2	0	0	0	0	2	0	2	0	0	0	0	0
167	2	2	2	0	2	2	0	0	0	0	0	0	0	0	0	0	0	2	0	2	0	2	0	2	2	0	0	0	0	0	2	2	0	2	2	0	0	2	2	2	2	2	0	2	0	0	0	0	0
168	0	0	0	0	0	0	2	0	0	0	2	0	0	0	2	2	2	0	0	0	0	0	0	0	0	0	0	0	0	0	0	0	0	0	0	0	2	0	0	0	0	0	0	0	0	0	0	0	2
169	2	0	2	2	0	0	2	2	2	0	2	2	2	2	0	0	0	0	0	0	0	0	2	0	0	0	0	2	0	0	0	0	2	0	2	2	0	0	0	0	2	0	2	2	2	2	2	2	2
170	0	2	0	0	0	2	0	0	0	2	0	0	0	0	0	0	0	2	0	2	0	2	0	2	2	0	0	0	0	0	2	2	0	0	0	0	0	2	2	0	2	2	0	0	0	0	0	0	0
171	0	0	2	0	2	2	2	0	0	0	0	0	0	0	0	0	0	0	0	0	0	0	0	0	0	0	0	0	0	0	0	0	0	0	0	0	2	2	0	0	0	0	0	0	0	0	0	0	0
172	2	0	2	2	0	0	2	2	2	0	2	2	2	2	0	0	0	0	0	0	0	0	2	0	0	0	0	2	0	0	0	0	2	0	2	2	0	0	0	0	2	0	2	2	2	2	2	0	2
173	0	0	0	0	0	0	0	0	0	2	0	0	0	0	0	0	0	0	0	0	0	0	0	0	0	0	0	0	0	0	0	0	0	0	0	0	0	0	0	0	0	0	0	0	0	0	0	0	0
174	0	2	0	0	0	0	0	0	0	2	0	0	0	0	0	0	0	0	0	0	0	0	0	0	0	0	0	0	0	0	0	0	0	0	0	0	2	0	0	0	0	0	0	0	0	0	0	0	0
175	0	2	0	0	2	0	2	0	0	0	0	0	0	0	0	2	0	0	0	2	0	2	0	2	2	2	0	0	0	0	0	0	0	2	2	0	2	0	0	2	0	2	0	2	0	0	0	0	0
176	0	0	0	0	0	0	0	0	0	0	2	0	0	0	0	2	2	0	0	0	0	0	0	0	0	0	0	0	0	0	0	0	0	0	2	0	2	0	0	0	0	0	0	0	0	0	0	0	2
177	0	0	0	0	0	0	0	0	2	0	2	0	0	0	2	2	2	0	0	0	0	0	0	0	0	0	0	2	0	0	0	0	2	0	0	0	2	0	0	0	0	0	0	0	0	0	0	0	2
178	2	0	0	0	0	0	0	0	0	2	2	0	0	0	0	0	0	0	0	0	0	0	0	0	0	0	0	0	0	0	0	2	0	0	0	0	0	0	0	0	0	0	0	0	0	0	0	0	0
179	0	2	0	0	2	0	2	0	0	0	0	0	0	0	0	2	0	2	0	0	0	2	2	0	0	2	2	0	0	0	0	0	0	0	2	0	2	0	0	2	0	2	0	2	0	0	0	0	0
180	0	0	0	0	0	0	0	0	0	0	2	0	0	0	2	0	2	0	0	2	0	2	0	2	2	2	0	2	0	0	0	0	0	2	2	0	2	0	0	2	0	2	0	2	0	0	0	0	0
181	0	0	0	0	0	0	0	0	0	2	0	0	0	0	0	0	0	0	0	0	0	0	0	0	0	0	0	0	0	0	0	0	0	0	0	0	0	0	0	0	0	0	0	0	0	0	0	0	0
182	0	2	0	0	0	0	0	0	0	2	0	0	0	0	0	0	0	0	0	0	0	0	0	0	0	0	0	0	0	0	0	0	0	0	0	0	0	0	0	0	0	0	0	0	0	0	0	0	0
183	0	0	2	0	2	2	2	0	0	0	0	0	0	0	0	0	0	0	0	0	0	0	0	0	0	0	0	0	0	0	0	0	0	0	0	0	0	2	0	0	0	0	0	0	0	0	0	0	0
184	0	2	0	0	0	0	0	0	0	2	0	0	0	0	0	0	0	0	0	0	0	0	0	0	0	0	0	0	0	0	0	0	0	0	0	0	0	0	0	0	0	0	0	0	0	0	0	0	0
185	0	2	0	2	0	0	0	0	0	0	0	0	0	0	0	0	2	2	2	2	2	2	2	2	2	2	2	0	0	2	0	0	0	2	2	0	0	0	0	0	0	2	0	2	0	0	0	0	0
186	0	2	0	0	2	0	2	0	0	0	0	0	0	0	0	2	0	0	0	2	0	2	0	2	2	2	0	0	0	0	0	0	0	2	2	0	2	0	0	2	0	2	0	2	0	0	0	0	0
187	2	2	2	0	2	2	2	2	0	0	0	0	0	0	0	0	0	2	0	2	0	2	0	2	2	0	0	0	0	0	2	2	2	2	2	0	0	2	2	2	2	0	0	2	0	0	0	0	0
188	0	0	0	0	0	0	0	0	0	0	2	0	0	0	2	2	0	2	0	0	0	2	0	0	0	0	0	2	0	0	0	0	0	0	0	0	2	0	0	2	0	0	0	2	0	0	0	0	0
189	0	2	0	2	0	0	0	0	0	0	0	0	0	0	0	0	0	0	0	2	0	2	0	2	2	2	0	0	0	0	0	0	0	0	2	0	2	0	0	2	0	2	0	2	0	0	0	0	0
190	0	0	0	0	0	0	0	0	0	2	0	0	0	0	0	0	0	0	0	0	0	0	0	0	0	0	0	0	0	0	0	0	0	0	0	0	0	0	0	0	0	0	0	0	0	0	0	0	0
191	0	2	0	0	2	0	2	0	0	0	0	0	0	0	0	2	0	0	0	2	0	2	0	2	2	2	0	2	0	0	0	0	0	2	2	0	2	0	0	2	0	2	0	2	0	0	0	0	0
192	0	0	0	0	0	0	2	0	0	0	2	0	0	0	2	2	2	0	0	0	0	0	0	0	0	0	0	2	0	0	0	0	0	0	0	0	2	0	0	0	0	0	0	2	0	0	0	0	2
193	0	0	2	0	2	2	2	0	0	0	0	0	0	0	0	0	0	0	0	0	0	0	0	0	0	0	0	0	0	0	0	0	0	0	0	0	0	2	0	0	0	0	0	0	0	0	0	0	0
194	0	0	2	0	2	2	2	0	0	0	0	0	0	0	0	0	0	0	0	0	0	0	0	0	0	0	0	0	0	0	0	0	0	0	0	0	0	2	0	0	0	0	0	0	0	0	0	0	0
195	0	0	2	0	2	2	2	0	0	0	0	0	0	0	0	0	0	0	0	0	0	0	0	0	0	0	0	0	0	0	0	0	0	0	0	0	0	2	0	0	0	0	0	0	0	0	0	0	0
196	0	0	2	0	2	2	2	0	0	0	0	0	0	0	0	0	0	0	0	0	0	0	0	0	0	0	0	0	0	0	0	0	0	0	0	0	0	2	0	0	0	0	0	0	0	0	0	0	0
197	0	0	0	0	0	0	0	0	0	0	2	0	0	0	2	2	2	0	0	2	2	2	2	2	2	2	0	0	0	2	0	0	0	0	2	0	0	0	0	2	0	2	0	2	0	0	0	0	2
198	0	0	0	0	0	0	0	0	0	2	0	0	0	0	0	0	0	0	0	0	0	0	0	0	0	0	0	0	0	0	0	0	0	0	0	0	0	0	0	0	0	0	0	0	0	0	0	0	0
199	0	0	2	2	0	0	2	2	2	0	2	2	2	2	0	0	0	0	0	0	0	0	2	0	0	0	0	2	0	0	0	0	2	0	2	2	0	0	0	0	2	0	2	2	2	2	2	2	2
200	2	0	2	0	2	2	2	2	0	0	0	0	0	0	0	0	0	2	0	2	0	2	0	2	2	0	0	0	0	0	2	2	2	0	2	0	0	2	2	2	2	2	0	2	0	0	0	0	0
201	0	0	2	0	2	2	2	0	0	0	0	0	0	0	0	0	0	0	0	0	0	0	0	0	0	0	0	0	2	0	0	0	0	0	0	0	0	2	0	0	0	0	0	0	0	0	0	0	0
202	0	0	2	0	2	2	2	0	0	0	0	0	0	0	0	0	0	0	0	0	0	0	0	0	0	0	0	0	0	0	0	0	0	0	0	0	0	2	0	0	0	0	0	0	0	0	0	0	0
203	0	0	0	0	0	0	0	0	0	2	0	0	0	0	0	0	0	0	0	0	0	0	0	0	0	0	0	0	0	0	0	0	0	0	0	0	2	0	0	0	0	0	0	0	0	0	0	0	0
204	2	0	2	0	2	2	2	2	0	0	0	0	0	0	0	0	0	2	0	2	0	2	0	2	2	0	0	0	0	0	2	2	2	0	2	0	0	2	2	2	2	2	0	2	0	0	0	0	0
205	2	0	0	0	0	0	0	0	0	2	0	0	0	0	0	0	0	0	0	0	0	0	0	0	0	0	0	0	0	0	2	2	0	0	0	0	0	0	0	0	0	0	0	0	0	0	0	0	0
206	0	0	2	0	2	2	2	0	0	0	0	0	0	0	0	0	0	0	0	0	0	0	0	0	0	0	0	0	0	0	0	0	0	0	0	0	0	2	0	0	0	0	0	0	0	0	0	0	0
207	0	0	2	2	0	0	0	2	2	0	2	2	2	2	0	0	0	0	0	0	0	0	2	0	0	0	0	2	0	0	0	0	2	0	2	2	0	0	0	0	2	0	2	2	2	2	2	2	2
208	0	2	0	0	2	0	0	0	0	0	0	0	0	0	0	0	0	2	0	2	0	2	0	2	2	2	2	0	0	0	0	0	0	2	2	0	2	0	0	2	0	2	0	2	0	0	0	0	0
209	2	0	2	2	0	0	2	2	2	0	2	2	2	2	0	0	0	0	0	0	0	0	0	0	0	0	0	2	0	0	0	0	2	0	2	2	0	0	0	2	2	0	2	2	2	2	2	2	2
210	0	0	0	0	0	0	0	0	0	0	2	0	0	0	2	2	2	0	0	0	0	0	0	0	0	0	0	2	0	0	0	0	0	0	0	0	2	0	0	0	0	0	0	0	0	0	0	0	2
211	0	0	0	0	0	0	2	0	0	0	2	0	0	0	2	2	2	0	0	0	0	0	0	0	0	0	0	2	0	0	0	0	0	0	0	0	2	0	0	2	0	0	0	0	0	0	0	0	2
212	0	2	0	0	0	0	0	0	0	2	0	0	0	0	0	0	0	2	0	2	0	2	0	0	2	0	0	2	0	0	0	0	0	0	0	0	2	0	0	2	0	0	0	0	0	0	0	0	0
213	0	0	2	0	2	2	2	0	0	0	0	0	0	0	0	0	0	0	0	0	0	0	0	0	0	0	0	0	0	0	0	0	0	0	0	0	2	2	0	0	0	0	0	0	0	0	0	0	0
214	0	0	0	0	0	0	0	0	0	0	2	0	0	0	2	2	2	0	0	0	0	0	0	0	0	0	0	2	2	0	0	0	0	0	0	0	2	0	0	0	0	0	0	0	0	0	0	0	2
215	0	0	2	0	2	2	2	0	0	0	0	0	0	0	0	0	0	0	0	0	0	0	0	0	0	0	0	0	0	0	0	0	2	0	0	0	0	2	0	0	0	0	0	0	0	0	0	0	0
216	0	2	0	0	0	0	2	0	0	0	0	0	0	0	0	0	2	2	2	0	2	2	2	2	2	2	2	0	0	2	0	0	2	0	2	0	0	0	0	0	0	2	0	2	0	0	0	0	0
217	0	0	0	0	0	0	2	0	0	0	2	0	0	0	2	2	0	0	0	0	0	0	0	0	0	0	0	2	0	0	0	0	0	0	2	0	2	0	0	0	0	0	0	0	0	0	0	0	2
218	2	0	2	0	2	2	2	2	0	0	0	0	0	0	0	0	0	2	0	2	0	2	0	2	2	0	0	0	0	0	2	2	2	2	2	0	0	2	2	2	2	2	0	2	0	0	0	0	0
219	0	0	0	0	0	0	0	0	0	2	0	0	0	0	0	0	0	0	0	0	0	0	0	0	0	0	0	0	0	0	0	0	0	0	0	0	0	0	0	2	0	0	0	0	0	0	0	0	0
220	0	0	2	0	2	2	2	0	0	0	0	0	0	0	0	0	0	0	0	0	0	0	0	0	0	0	0	0	0	0	0	0	0	0	0	0	0	2	0	0	0	0	0	0	0	0	0	0	0
221	0	0	2	0	2	0	2	0	0	0	0	0	0	0	0	0	0	0	0	0	0	0	0	0	0	0	0	0	0	0	0	0	0	0	0	0	2	2	0	0	0	0	0	0	0	0	0	0	0
222	0	2	0	0	0	0	0	0	0	2	0	0	0	0	0	0	0	0	0	0	0	0	0	0	0	0	0	0	0	0	0	0	0	0	0	0	0	0	0	0	0	0	0	0	0	0	0	0	0
223	0	2	0	0	0	0	0	0	0	0	2	0	0	0	2	2	2	0	0	0	0	0	0	0	0	0	0	2	0	0	0	0	0	0	2	0	2	0	0	2	0	0	0	0	0	0	0	0	2
224	2	0	0	0	0	0	0	0	0	2	0	0	0	0	0	0	0	0	0	0	0	0	0	0	0	0	0	0	0	0	2	2	0	0	0	0	0	0	0	0	0	0	0	0	0	0	0	0	0
225	0	2	0	0	0	0	0	0	0	2	0	0	0	0	0	0	0	0	0	0	0	0	0	0	0	0	0	0	0	0	0	0	0	0	0	0	2	0	0	0	0	0	0	0	0	0	0	0	0
226	0	2	0	0	0	0	0	0	0	2	0	0	0	0	0	0	0	0	0	0	0	0	0	0	0	0	0	0	0	0	0	0	0	0	0	0	2	0	0	0	0	0	0	0	0	0	0	0	0
227	0	0	2	0	2	2	2	0	0	0	0	0	0	0	0	0	0	0	0	0	0	0	0	0	0	0	0	0	0	0	0	0	0	0	0	0	2	2	0	0	0	0	0	0	0	0	0	0	0
228	0	0	0	0	0	0	0	0	0	2	0	0	0	0	0	0	0	0	0	0	0	0	0	0	0	0	0	0	0	0	0	0	0	0	0	0	0	0	0	2	0	0	0	0	0	0	0	0	0
229	0	2	0	0	0	0	0	0	0	2	0	0	0	0	0	0	0	0	0	0	0	0	0	0	0	0	0	0	0	0	0	0	0	0	0	0	0	0	0	0	0	0	0	0	0	0	0	0	0
230	0	2	0	0	0	0	0	0	0	2	0	0	0	0	0	0	0	0	0	0	0	0	0	0	0	0	0	0	0	0	0	0	0	0	0	0	2	0	0	0	0	0	0	0	0	0	0	0	0
231	0	2	2	0	2	0	2	0	0	0	0	0	0	0	0	0	0	2	0	0	0	2	0	0	0	0	0	0	0	0	0	0	0	0	0	0	2	0	0	2	0	0	0	2	0	0	0	0	0
232	0	2	0	0	0	0	0	0	0	2	0	0	0	0	0	0	0	0	0	0	0	0	0	0	0	0	0	0	0	0	0	0	0	0	0	0	2	0	0	0	0	0	0	0	0	0	0	0	0
233	0	2	0	0	0	0	0	0	0	2	0	0	0	0	0	0	0	0	0	0	0	0	0	0	0	0	0	0	0	0	0	0	0	0	0	0	0	0	0	0	0	0	0	0	0	0	0	0	0
234	0	0	0	0	0	0	0	0	0	2	0	0	0	0	0	0	0	0	0	0	0	0	0	0	0	0	0	0	0	0	0	0	0	0	0	0	0	0	0	0	0	0	0	0	0	0	0	0	0
235	0	2	0	0	2	0	2	0	0	0	0	0	0	0	0	2	0	0	0	2	0	2	0	2	2	2	0	2	0	0	0	0	2	0	2	0	2	0	0	2	0	2	0	2	0	0	0	0	0
236	0	2	0	0	0	0	0	0	0	2	0	0	0	0	0	0	0	0	0	0	0	0	0	0	0	0	0	0	0	0	0	0	0	0	0	0	2	0	0	0	0	0	0	0	0	0	0	0	0
237	2	0	0	0	0	0	2	0	0	2	0	0	0	0	0	0	0	0	0	0	0	0	0	0	0	0	0	0	0	0	2	2	0	0	0	0	0	0	0	0	0	0	0	0	0	0	0	0	0
238	0	2	0	0	2	0	2	0	0	0	0	0	0	0	0	2	0	0	0	2	0	2	0	2	2	2	0	2	0	0	0	0	0	2	2	0	2	0	0	2	0	2	0	2	0	0	0	0	0
239	0	0	0	0	0	0	0	0	0	0	2	0	0	0	2	2	2	0	0	0	0	0	0	0	0	0	0	2	0	0	0	0	2	0	0	0	0	0	0	0	0	0	0	0	0	0	0	0	2
240	0	2	0	0	0	0	0	0	0	0	2	0	0	0	2	2	2	0	0	0	0	0	0	0	0	0	0	2	0	0	2	2	0	0	0	0	2	0	0	0	0	0	0	0	0	0	0	0	2
241	0	2	0	0	2	0	2	0	0	0	0	0	0	0	0	2	0	0	0	2	0	2	0	2	2	2	0	2	0	0	0	0	0	0	2	0	2	0	0	2	0	2	0	2	0	0	0	0	0
242	2	2	2	0	2	0	2	2	0	0	0	0	0	0	0	0	0	2	0	2	0	2	0	2	2	0	0	0	0	0	2	2	2	0	2	2	0	0	2	2	2	2	0	2	0	0	0	0	0
243	0	0	2	0	2	2	2	0	0	0	0	0	0	0	0	0	0	0	0	0	0	0	0	0	0	0	0	0	0	0	0	0	0	0	0	0	0	2	0	0	0	0	0	0	0	0	0	0	0
244	0	0	0	0	0	0	0	0	0	0	2	0	0	0	2	2	2	0	0	0	0	0	0	0	0	0	0	2	0	0	0	0	0	0	0	0	2	0	0	0	0	0	0	0	0	0	0	0	2
245	0	2	0	0	2	0	2	0	0	0	0	0	0	0	0	2	0	0	0	2	0	2	0	2	2	2	0	2	0	0	0	0	0	2	2	0	2	0	0	2	0	2	0	2	0	0	0	0	0
246	0	0	2	0	2	2	2	0	0	0	0	0	0	0	0	0	0	0	0	0	0	0	0	0	0	0	0	0	0	0	0	0	0	0	0	0	0	2	0	0	0	0	0	0	0	0	0	0	0
247	0	0	0	0	2	0	2	0	0	0	0	0	0	0	0	0	2	0	0	0	0	0	0	0	0	0	0	2	0	0	0	0	0	0	0	0	2	0	0	0	0	0	0	0	0	0	0	0	2
248	2	2	0	0	0	0	0	0	0	2	0	0	0	0	0	0	0	2	0	2	0	2	0	2	2	0	0	0	0	0	2	2	0	2	2	0	0	0	2	2	2	2	0	2	0	0	0	0	0
249	2	0	2	0	2	2	2	2	0	0	0	0	0	0	0	0	0	2	0	2	0	2	0	2	2	0	0	0	0	0	2	2	2	0	2	0	0	2	2	2	2	2	0	2	0	0	0	0	0
250	2	0	0	0	0	0	0	0	0	2	0	0	0	0	0	0	0	0	0	0	0	0	0	0	0	0	0	0	0	0	2	2	0	0	0	0	0	0	0	2	0	0	0	0	0	0	0	0	0
251	2	0	0	0	0	0	0	0	0	2	0	0	0	0	0	0	0	0	0	0	0	0	0	0	0	0	0	0	0	0	2	2	0	0	0	0	0	0	0	2	0	0	0	0	0	0	0	0	0
252	0	0	0	0	0	0	0	0	0	0	2	0	0	0	0	2	2	0	0	0	0	0	0	0	0	0	0	2	0	0	0	0	0	0	0	0	2	0	0	0	0	0	0	0	0	0	0	0	2
253	2	0	2	2	0	0	2	2	2	0	2	2	2	0	0	0	0	0	0	0	0	0	0	0	0	0	0	2	0	0	0	0	2	0	2	2	0	0	0	0	0	0	0	2	0	0	0	0	0
254	2	0	2	0	2	2	2	2	0	0	0	0	0	0	0	0	0	2	0	0	0	2	0	2	2	0	0	2	0	0	2	2	2	0	2	0	0	2	2	2	2	2	0	2	0	0	0	0	0
255	2	0	0	0	0	0	0	0	0	2	0	0	0	0	0	0	0	0	0	0	0	0	0	0	0	0	0	0	0	0	2	2	0	0	0	0	0	0	0	0	0	0	0	0	0	0	0	0	0
256	2	0	0	0	0	0	0	0	0	2	0	0	0	0	0	0	0	0	0	0	0	0	0	0	0	0	0	0	0	0	2	2	0	0	0	0	0	0	0	0	0	0	0	0	0	0	0	0	0
257	2	2	0	0	0	0	0	0	0	0	0	0	0	0	0	0	0	2	0	2	0	2	0	2	0	0	0	0	0	0	2	2	0	2	2	0	0	0	2	2	2	2	0	2	0	0	0	0	0
258	2	0	2	0	2	2	2	2	0	0	0	0	0	0	0	0	0	0	0	0	0	0	0	0	0	0	0	0	0	0	2	2	2	0	0	0	0	2	0	0	0	0	0	0	0	0	0	0	0
259	2	0	0	0	0	0	0	0	0	2	0	0	0	0	0	0	0	0	0	0	0	0	0	0	0	0	0	0	0	0	2	2	0	0	0	0	0	0	0	2	0	0	0	0	0	0	0	0	0
260	2	2	0	0	0	0	0	0	0	2	0	0	0	0	0	0	0	2	0	2	0	2	0	2	2	0	0	0	0	0	2	2	0	0	2	0	0	0	2	2	2	2	0	2	0	0	0	0	0
261	2	0	0	0	0	0	0	0	0	2	0	0	0	0	0	0	0	0	0	0	0	0	0	0	0	0	0	0	0	0	2	2	0	0	0	0	0	0	0	0	0	0	0	0	0	0	0	0	0
262	2	2	2	0	0	0	0	0	0	2	0	0	0	0	0	0	0	0	0	0	0	0	0	0	0	0	0	0	0	0	2	2	0	0	0	0	0	0	0	0	0	0	0	0	0	0	0	0	0
263	2	0	0	0	0	0	0	0	0	2	0	0	0	0	0	0	0	0	0	0	0	0	0	0	0	0	0	0	0	0	2	2	0	0	0	0	0	0	0	0	0	0	0	0	0	0	0	0	0
264	2	0	2	0	2	2	2	2	0	0	0	0	0	0	0	0	0	0	0	2	0	2	0	2	2	0	0	0	0	0	2	2	2	2	2	0	0	2	2	2	2	2	0	2	0	0	0	0	0
265	0	2	0	0	2	0	2	0	0	2	0	0	0	0	0	0	2	0	0	0	0	0	0	0	0	0	0	2	0	0	0	0	0	0	0	0	2	0	0	0	0	0	0	0	0	0	0	0	2
266	2	0	0	0	2	0	0	0	0	0	0	0	0	0	0	0	0	0	0	0	0	0	0	0	0	0	0	0	2	0	2	2	0	0	0	0	2	0	0	0	0	0	0	0	0	0	0	0	0
267	2	0	0	0	2	0	0	0	0	0	0	0	0	0	0	0	0	0	0	0	0	0	0	0	0	0	0	0	2	0	2	2	0	0	0	0	2	0	0	0	0	0	0	0	0	0	0	0	0
268	2	0	0	0	2	0	0	0	0	0	0	0	0	0	0	0	0	0	0	0	0	0	0	0	0	0	0	0	2	0	2	2	0	0	0	0	2	0	0	0	0	0	0	0	0	0	0	0	0
269	2	0	0	0	0	0	0	0	0	2	0	0	0	0	0	0	0	0	0	0	0	0	0	0	0	0	0	0	0	0	2	2	0	0	0	0	0	0	0	0	0	0	0	0	0	0	0	0	0
270	2	2	0	0	0	0	0	0	0	2	0	0	0	0	0	0	0	0	0	0	0	0	0	0	0	0	0	0	0	0	2	2	0	0	0	0	0	0	0	0	0	0	0	0	0	0	0	0	0
271	2	2	0	0	0	0	0	0	0	2	0	0	0	0	0	0	0	0	0	0	0	0	0	0	0	0	0	0	0	0	2	2	0	0	0	0	0	0	0	0	0	0	0	0	0	0	0	0	0
272	2	0	0	0	2	0	0	0	0	0	0	0	0	0	0	0	0	0	0	0	0	0	0	0	0	0	0	2	0	0	2	2	0	0	0	0	2	0	0	0	0	0	0	0	0	0	0	0	0
273	0	0	2	0	0	0	0	0	0	2	0	0	0	0	0	0	0	0	0	0	0	0	0	0	0	0	0	0	2	0	0	0	0	0	0	0	0	0	0	0	0	0	0	0	0	0	0	0	0
[truncated: 5,000 more columns]
