# Supplementary material for: Multi-stage resistance to Zymoseptoria tritici revealed by GWAS in an Australian bread wheat diversity panel
Source: Front Plant Sci. 2022 Oct 24;13:990915. doi: 10.3389/fpls.2022.990915 (PMC9637935; doi:10.3389/fpls.2022.990915)
Supplement: Supplementary file 3 [file DataSheet_3.zip › onlinedata05_snp_genotype.csv]

	snp_993127_F_0_19_C	snp_1005431_F_0_53_G	snp_2266418_F_0_27_T	snp_4911044_F_0_22_C	snp_1075345_F_0_28_G	snp_4009202_F_0_8_G	snp_3021967_F_0_36_A	snp_3027396_F_0_21_C	snp_1021118_F_0_8_C	snp_1212218_F_0_49_G	snp_1040965_F_0_27_T	snp_1093633_F_0_38_T	snp_1204785_F_0_68_C	snp_1144874_F_0_35_A	snp_1007077_F_0_33_C	snp_1022726_F_0_17_A	snp_2308952_F_0_15_A	snp_1230950_F_0_13_G	snp_2257989_F_0_63_T	snp_1000928_F_0_22_A	snp_3064386_F_0_36_G	snp_1696485_F_0_36_A	snp_1696485_F_0_65_G	snp_1696485_F_0_8_G	snp_1204920_F_0_17_G	snp_1277304_F_0_42_G	snp_1094719_F_0_37_C	snp_1266478_F_0_10_C	snp_1213162_F_0_6_C	snp_997691_F_0_7_T	snp_989159_F_0_8_C	snp_1108901_F_0_17_A	snp_1093014_F_0_54_T	snp_4989097_F_0_10_C	snp_1257291_F_0_29_T	snp_1090405_F_0_12_G	snp_988333_F_0_19_C	snp_988333_F_0_7_A	snp_983611_F_0_34_A	snp_3023582_F_0_35_C	snp_1092922_F_0_40_T	snp_3947903_F_0_30_C	snp_1082005_F_0_25_G	snp_3384812_F_0_7_G	snp_3064899_F_0_31_G	snp_998526_F_0_8_C	snp_1000376_F_0_58_A	snp_2247249_F_0_35_T	snp_1106808_F_0_15_A
1	0	0	2	0	0	0	0	0	1	0	0	0	0	0	0	0	0	0	2	2	2	0	0	0	0	1	0	2	1	0	1	2	2	2	2	2	0	0	0	0	2	2	1	1	0	0	2	0	2
2	2	0	0	2	0	0	0	2	1	0	0	0	0	0	0	0	0	0	0	0	0	0	0	0	2	0	0	0	0	0	0	0	0	0	2	0	0	0	0	0	0	0	0	0	0	0	0	0	0
3	0	2	0	0	0	2	0	2	1	0	2	0	2	0	2	1	0	1	0	2	2	2	2	2	0	0	0	0	0	2	0	0	0	2	0	0	0	0	0	0	0	2	0	0	0	0	0	0	0
4	0	0	0	0	0	0	0	0	2	0	0	1	0	0	2	0	0	1	0	0	0	2	2	2	0	1	0	0	0	2	1	0	2	0	2	2	0	0	0	0	2	2	0	2	0	0	0	0	2
5	2	0	0	2	0	2	0	2	2	0	0	0	2	0	0	1	0	0	0	0	0	0	0	0	0	0	1	0	0	0	0	0	0	0	0	0	0	0	0	0	0	0	0	0	0	1	0	0	0
6	0	0	0	2	0	2	0	2	2	0	0	0	0	1	0	0	0	0	0	0	0	2	2	2	0	0	0	0	0	0	0	0	2	2	0	0	0	2	0	0	2	0	0	0	2	0	0	0	0
7	2	0	2	0	0	0	0	0	2	0	0	0	0	0	2	0	0	1	0	2	2	2	2	2	0	0	1	0	0	0	0	0	0	0	2	0	0	0	0	0	0	2	0	0	0	1	0	0	0
8	0	2	2	0	0	0	0	0	1	0	0	0	2	0	2	0	0	1	0	2	2	2	2	2	0	0	1	2	1	2	0	0	0	2	0	0	0	0	0	0	0	2	0	0	2	1	0	0	0
9	0	2	0	0	0	2	0	2	1	0	2	0	2	0	2	1	0	1	0	2	2	2	2	2	0	0	1	0	0	2	0	0	0	2	0	0	0	0	0	0	0	2	0	0	0	1	0	0	0
10	0	0	2	0	0	0	0	0	1	0	0	1	0	1	2	0	0	1	0	2	2	2	2	2	0	0	1	0	0	2	0	0	0	0	2	0	0	0	0	0	0	2	0	0	0	1	0	0	0
11	0	0	2	0	0	0	0	0	1	0	0	1	0	1	2	0	0	1	0	2	2	2	2	2	0	0	1	0	0	2	0	0	0	0	2	0	0	0	0	0	0	2	0	0	0	1	0	0	0
12	2	0	2	0	0	2	0	0	2	0	0	1	0	0	0	0	0	0	0	0	0	0	0	0	0	0	1	0	0	0	0	0	0	0	2	0	0	0	0	0	0	0	0	0	0	1	0	0	0
13	0	2	0	0	0	2	0	2	2	0	2	0	2	0	2	1	0	1	0	2	2	2	2	2	0	0	0	2	1	2	0	0	0	2	0	0	0	0	0	0	0	2	0	0	0	0	0	0	0
14	0	0	0	2	0	2	0	0	2	0	0	1	0	0	2	0	0	1	0	2	2	2	2	2	2	0	1	0	0	2	0	0	0	0	0	0	0	2	1	1	0	2	0	0	0	0	2	0	0
15	2	0	2	2	0	2	0	0	2	0	0	1	0	0	0	0	0	0	0	0	0	0	0	2	0	0	1	0	0	0	0	0	0	0	2	0	0	0	0	0	0	0	0	0	0	0	0	0	0
16	0	0	2	0	0	0	0	0	1	0	0	0	0	0	2	0	0	1	0	2	2	2	2	2	0	0	0	2	1	2	1	0	0	0	0	0	0	0	0	0	2	2	0	0	0	0	2	0	2
17	0	2	0	0	0	2	0	2	1	0	2	0	2	0	2	1	0	1	0	2	2	2	2	2	0	0	1	0	0	2	0	0	0	2	0	0	0	0	1	0	0	2	0	0	0	1	0	0	0
18	0	2	0	0	0	2	0	2	1	0	1	0	2	0	2	1	0	1	0	2	2	2	2	2	0	0	1	0	0	2	0	0	0	2	0	0	0	0	0	0	0	2	0	0	0	1	0	0	0
19	2	0	2	0	0	0	0	0	2	0	0	1	0	0	0	0	0	0	0	0	0	0	0	0	0	0	1	0	0	0	0	0	0	0	2	0	0	0	0	0	0	0	0	0	0	1	0	0	0
20	0	0	0	2	0	2	0	0	1	0	0	0	0	1	2	0	0	1	0	2	2	2	2	2	0	0	0	2	1	2	0	0	0	1	0	0	0	0	0	0	2	2	0	0	0	0	0	0	0
21	2	0	2	0	0	0	0	0	2	0	0	0	0	0	0	0	0	0	0	0	0	0	0	0	0	0	1	2	1	0	1	0	0	0	2	0	0	0	0	0	0	0	0	0	0	1	0	0	0
22	0	0	2	0	0	0	0	0	1	0	0	0	0	0	2	0	0	0	2	1	2	0	0	0	0	1	0	2	1	0	1	2	2	2	2	2	0	0	0	0	2	2	1	1	0	0	2	0	2
23	2	0	2	0	0	2	0	0	2	0	0	0	0	0	0	0	0	0	0	0	0	0	0	0	0	0	1	0	0	0	0	0	0	0	2	0	0	0	0	0	0	0	0	0	0	1	0	0	0
24	0	2	0	0	0	2	0	0	0	0	0	0	2	0	2	1	0	1	0	2	2	2	2	2	0	0	1	0	0	2	0	0	0	0	0	0	0	0	0	0	0	2	0	0	0	1	0	0	0
25	0	0	2	0	0	0	0	0	1	0	0	1	0	1	2	0	0	1	0	2	2	2	2	2	0	0	1	0	0	2	0	0	0	0	2	0	0	0	0	0	0	2	0	0	0	1	0	0	0
26	0	2	0	0	0	2	0	2	1	0	2	0	2	0	2	1	0	1	0	2	2	2	2	2	0	0	1	0	0	2	0	0	0	2	0	0	0	0	0	0	0	2	0	0	0	1	0	0	0
27	0	0	0	0	2	2	2	0	1	2	0	0	0	0	0	1	0	0	2	0	2	0	0	0	0	1	0	2	1	0	1	2	2	2	0	2	0	0	0	0	2	2	1	1	2	0	2	2	2
28	0	2	0	0	0	2	0	2	0	0	2	0	2	0	2	1	0	1	0	2	2	2	2	2	0	0	1	2	1	2	0	0	0	2	0	0	0	2	1	1	0	2	0	0	0	0	0	0	0
29	2	0	2	0	0	0	0	0	0	0	0	0	0	0	0	0	0	0	0	0	0	0	0	0	2	0	0	2	1	0	0	0	0	2	0	0	0	0	0	0	0	0	0	0	0	0	2	0	0
30	0	0	0	0	0	2	0	2	0	0	1	0	2	0	2	1	2	0	0	0	0	0	0	0	2	0	1	0	0	0	0	0	0	0	0	0	0	0	0	0	0	0	0	0	0	1	2	0	0
31	0	0	0	0	0	0	2	2	2	2	0	0	2	0	0	0	0	0	2	0	2	0	0	0	0	1	0	0	0	0	1	2	2	0	0	2	0	0	0	0	2	2	1	1	0	0	2	0	2
32	2	0	2	0	0	0	0	0	0	0	0	0	0	0	0	0	0	0	0	0	0	0	0	0	2	0	0	2	1	0	1	0	0	2	2	0	0	0	0	0	2	0	0	0	2	0	0	0	2
33	2	0	2	0	0	0	0	0	1	0	2	0	0	0	0	0	0	0	0	0	0	0	0	0	0	0	1	2	1	0	0	0	0	0	2	0	0	0	0	0	0	0	0	0	0	1	0	0	0
34	2	0	0	0	0	2	0	2	0	0	0	0	2	0	0	1	0	0	0	0	0	0	0	0	2	0	0	2	1	0	0	0	0	2	0	0	0	0	0	0	0	0	0	0	0	0	2	0	0
35	0	0	0	2	0	2	0	2	0	0	0	0	0	1	0	0	0	0	0	0	0	0	2	1	0	1	0	0	0	0	1	0	0	2	0	2	0	0	0	0	2	0	0	0	0	0	0	0	2
36	2	0	0	2	0	0	0	2	1	0	0	0	2	0	0	1	0	0	0	0	0	0	0	0	2	0	0	2	1	0	1	0	0	2	0	0	0	0	0	0	2	0	0	0	0	0	0	0	2
37	0	2	0	0	0	2	0	2	2	0	2	1	2	0	2	1	0	1	0	2	2	2	2	2	0	0	0	2	1	2	0	0	0	0	0	0	0	0	0	0	2	2	0	0	0	0	0	0	0
38	0	0	0	2	0	0	0	2	0	0	2	0	0	0	0	0	0	0	0	0	0	2	2	1	0	1	0	2	1	0	1	0	2	0	0	0	0	0	0	0	2	0	0	1	0	0	0	0	2
39	2	0	2	2	0	0	0	0	1	0	0	0	0	0	0	0	0	0	0	0	0	0	2	0	2	0	1	2	1	0	0	0	0	0	2	0	0	0	0	0	0	0	0	0	0	1	0	0	0
40	0	0	0	1	0	2	0	2	1	0	0	0	2	0	2	1	2	0	0	0	0	0	0	0	2	0	1	2	1	0	0	0	0	0	0	0	0	0	0	0	0	0	0	0	0	0	2	0	0
41	0	2	0	0	0	2	0	2	1	0	2	1	2	0	2	1	0	1	0	2	2	2	2	2	0	0	1	2	1	2	0	0	0	2	0	0	0	0	0	0	0	2	0	0	0	1	0	0	0
42	0	2	0	0	0	2	0	2	1	0	2	1	2	0	2	1	0	1	0	2	2	2	2	2	0	0	1	2	1	2	0	0	0	2	0	0	0	0	0	0	0	2	0	0	0	1	0	0	0
43	0	0	0	0	0	2	0	2	1	0	2	0	2	0	2	1	0	1	0	2	2	0	2	2	0	0	0	0	0	2	0	0	0	0	0	0	0	0	0	0	2	2	0	0	0	0	0	0	0
44	2	0	2	0	0	0	0	0	1	0	0	0	0	0	0	0	0	0	0	0	0	2	2	0	0	0	1	0	0	0	0	0	0	0	2	0	0	0	0	0	0	0	0	0	0	1	0	0	0
45	0	0	2	0	0	0	0	0	1	0	0	1	0	1	2	0	0	1	0	2	2	2	2	2	0	0	1	0	0	2	0	0	0	0	2	0	0	2	1	1	0	2	0	0	0	0	0	0	0
46	2	0	0	2	0	2	0	2	1	0	0	0	0	0	0	0	0	0	0	0	0	0	0	0	2	1	0	2	1	0	1	0	0	2	0	0	0	0	0	0	2	0	0	0	0	0	0	0	2
47	2	2	2	0	0	2	0	0	1	0	0	0	0	0	0	1	0	0	0	0	2	0	0	0	0	0	0	2	1	2	0	0	0	2	2	0	0	2	1	1	0	2	0	0	0	0	2	0	0
48	0	0	0	0	0	2	0	0	0	0	0	0	1	1	2	1	2	0	0	0	0	0	0	0	2	0	1	0	0	0	0	0	0	0	0	0	0	0	0	0	0	0	0	0	0	0	2	0	0
49	0	0	0	2	2	2	2	2	1	2	0	1	2	0	0	1	0	0	0	0	2	0	2	0	0	0	0	0	0	2	1	0	0	0	0	0	0	0	0	0	2	2	0	0	0	0	1	0	2
50	2	0	2	0	2	0	0	0	0	0	0	0	0	0	0	0	0	0	0	0	0	0	0	0	2	0	0	2	1	0	1	0	0	0	0	0	0	0	0	0	2	0	0	0	2	0	0	2	2
51	0	0	0	0	0	2	0	0	0	0	0	0	2	0	2	1	1	0	0	0	0	0	0	0	2	0	1	0	0	0	0	0	0	0	0	0	0	0	0	0	0	0	0	0	0	0	2	0	0
52	2	0	2	0	0	0	0	0	0	0	0	0	0	0	0	0	0	0	0	0	0	0	0	0	2	0	0	2	1	0	0	0	0	2	0	0	0	0	1	0	0	0	0	0	0	0	2	0	0
53	0	0	2	0	0	0	0	0	0	0	0	0	0	0	2	0	0	1	0	2	2	2	2	2	2	0	1	0	0	2	0	0	0	2	2	0	0	0	0	0	0	2	0	0	0	1	0	0	0
54	0	0	2	0	0	0	0	0	1	0	0	0	0	0	2	0	0	0	2	0	2	0	0	0	0	1	0	2	1	0	1	2	2	2	2	2	0	0	0	0	2	2	1	1	0	0	0	0	2
55	0	2	0	0	0	2	0	2	1	0	2	0	2	0	2	1	0	1	0	2	2	2	2	2	0	0	1	0	0	2	0	0	0	0	0	0	0	0	0	0	0	2	0	0	0	1	0	0	0
56	2	0	2	2	0	0	2	0	1	2	1	0	2	0	0	0	0	0	0	0	0	0	0	0	0	0	1	0	0	0	0	0	0	0	0	0	0	2	1	1	0	0	0	0	0	0	0	0	0
57	2	0	2	0	0	0	0	0	1	0	0	1	0	0	0	0	0	0	0	0	0	0	0	0	2	0	0	0	0	0	0	0	0	0	0	0	2	0	1	0	0	0	0	0	2	0	0	0	0
58	2	0	0	2	0	2	0	0	0	0	0	0	0	1	0	0	0	0	0	0	0	0	0	0	0	0	0	2	1	0	1	0	0	1	0	0	0	0	0	0	2	0	0	0	0	0	0	0	2
59	2	2	0	0	0	2	0	2	1	0	2	0	2	0	0	1	0	0	0	0	0	0	0	0	2	0	1	0	0	0	0	0	0	0	0	0	0	0	0	0	0	0	0	0	0	0	2	0	0
60	0	2	0	0	0	2	0	2	1	0	2	0	2	0	2	1	0	1	0	2	2	2	2	2	0	0	1	0	0	2	0	0	0	0	0	0	0	2	1	1	0	2	0	0	0	0	0	0	0
61	0	0	0	2	0	0	0	2	0	0	0	1	2	0	0	1	0	0	0	0	2	0	2	0	2	1	0	2	1	0	0	0	0	2	0	0	0	0	0	0	2	2	0	0	0	0	0	0	0
62	0	0	2	0	0	0	0	0	1	0	0	0	0	0	2	0	2	0	0	0	0	0	0	2	2	0	1	0	0	0	0	0	0	0	2	0	0	0	0	0	0	0	0	0	0	0	2	0	0
63	0	0	0	2	0	2	0	0	1	0	0	0	0	1	2	0	0	1	0	2	2	2	2	2	0	0	0	2	1	2	1	0	0	0	0	0	0	0	0	0	2	2	0	0	0	0	2	0	2
64	2	0	2	0	0	0	0	0	0	0	0	0	0	0	0	0	0	0	0	0	0	0	0	0	2	0	0	0	0	0	0	0	0	2	2	0	0	0	0	0	0	0	0	0	0	0	1	0	0
65	2	0	0	2	2	0	0	2	1	0	0	0	0	0	2	0	0	0	0	2	0	2	2	2	2	0	1	0	0	0	0	0	0	2	0	0	0	2	1	1	0	2	0	0	0	0	0	0	0
66	0	2	0	0	0	2	0	2	1	0	0	0	2	0	2	1	0	1	0	2	2	2	2	2	0	0	1	0	0	2	0	0	0	2	0	0	0	2	1	1	0	2	0	0	0	0	0	0	0
67	0	0	0	0	2	0	2	0	1	2	0	0	0	0	2	1	0	0	2	0	2	0	0	0	0	1	0	2	1	0	1	2	2	2	0	2	2	0	0	0	2	2	1	1	2	0	0	0	2
68	0	0	0	0	0	2	0	2	0	0	0	0	2	0	2	1	2	0	0	0	0	0	0	2	2	0	1	2	1	0	0	0	0	0	0	0	0	0	0	0	0	0	0	0	0	0	2	0	0
69	2	2	0	2	0	2	0	2	0	0	0	0	2	0	0	0	2	0	2	0	2	0	2	1	0	0	1	2	1	2	0	0	0	2	0	0	0	0	0	0	2	2	0	0	0	0	0	0	0
70	0	0	2	0	0	2	0	2	1	0	0	0	2	0	2	1	0	1	0	2	2	2	2	2	0	0	1	0	0	2	0	0	0	2	0	0	0	0	0	0	0	2	0	0	0	1	0	0	0
71	0	0	0	0	0	2	0	2	1	0	0	0	2	0	2	1	0	1	0	2	2	2	2	2	0	0	1	0	0	2	0	0	0	2	0	0	0	0	0	0	0	2	0	0	0	1	0	0	0
72	2	0	2	0	0	0	0	0	0	0	0	0	0	0	0	0	0	0	0	0	0	0	0	0	2	0	1	0	0	0	0	0	0	0	2	0	0	0	0	0	0	0	0	0	0	0	2	0	0
73	2	0	2	0	0	0	0	0	1	0	0	0	0	0	0	0	0	0	0	0	0	0	0	0	2	0	0	0	0	0	0	0	0	2	2	0	0	0	0	0	0	0	0	0	0	0	0	0	0
74	2	0	2	0	0	0	0	0	0	0	0	0	0	0	0	0	0	0	0	0	0	0	0	0	2	0	0	2	1	0	1	0	0	0	2	0	0	0	0	0	2	0	0	0	0	0	0	0	2
75	0	0	0	0	0	2	0	2	1	0	0	0	2	0	2	1	2	0	0	0	0	0	0	0	2	0	1	0	0	0	0	0	0	0	0	0	0	0	0	0	0	0	0	0	0	0	2	0	0
76	0	2	0	0	0	2	0	2	0	0	2	0	2	0	2	1	0	1	0	2	2	2	2	2	0	0	1	0	0	2	0	0	0	0	0	0	0	0	0	0	0	2	0	0	0	1	0	0	0
77	2	0	2	0	0	0	0	0	1	0	0	0	0	0	0	0	0	0	0	0	0	0	0	0	2	0	0	2	1	0	1	0	0	0	2	0	0	0	0	0	2	0	0	0	0	0	0	0	2
78	2	0	2	0	0	0	0	0	1	0	0	1	0	0	0	0	0	0	0	0	0	0	0	0	2	0	0	2	1	0	1	0	0	0	0	0	0	0	0	0	2	0	0	0	0	0	2	0	2
79	2	2	0	2	0	2	0	2	0	0	0	0	2	2	0	1	0	0	0	0	0	0	0	0	0	0	0	0	0	0	0	0	0	0	0	0	0	2	0	0	2	0	0	0	0	0	0	0	2
80	0	2	0	0	0	2	0	0	1	0	0	0	2	1	2	1	0	1	0	2	2	2	2	2	0	0	1	2	1	2	0	0	0	0	0	0	0	2	1	1	0	2	0	0	0	0	0	0	0
81	0	0	2	0	0	0	0	0	1	0	0	1	0	1	2	0	0	1	0	0	0	0	2	1	0	1	0	0	0	2	1	0	0	0	2	0	0	0	0	0	2	0	0	0	0	0	0	0	2
82	0	2	0	0	0	2	0	2	1	0	2	0	2	0	2	1	0	1	0	2	2	2	2	2	0	0	1	0	0	2	0	0	0	0	0	0	0	0	0	0	0	2	0	0	0	1	0	0	0
83	2	0	2	0	0	0	0	0	0	0	0	0	0	0	0	0	0	0	0	0	0	0	0	0	2	0	1	0	0	0	1	0	0	0	2	0	0	0	0	0	0	0	0	0	0	0	2	0	0
84	2	0	2	0	0	0	0	0	1	0	0	0	0	0	0	0	0	0	0	0	0	0	0	0	0	0	1	0	0	0	1	0	0	0	2	0	0	0	0	0	0	0	0	0	0	2	1	0	0
85	2	0	2	0	0	0	0	0	0	0	0	0	0	0	0	0	0	0	0	0	0	0	0	0	2	0	0	2	1	0	1	0	0	0	0	0	0	0	0	0	2	0	0	0	0	0	2	0	2
86	0	2	0	0	0	2	0	2	0	0	0	0	2	0	2	1	0	1	0	2	2	2	2	2	0	0	1	2	1	2	0	0	0	0	0	0	0	0	0	0	0	2	0	0	0	1	0	0	0
87	2	0	2	0	0	0	0	2	0	0	0	0	0	0	0	0	0	0	0	0	0	0	0	0	2	0	0	2	1	0	0	0	0	2	2	0	0	0	0	0	0	0	0	0	0	0	2	0	0
88	2	0	0	2	0	2	0	0	1	0	0	0	0	1	0	0	0	0	0	0	2	0	0	0	0	0	0	2	1	0	1	0	0	2	0	0	0	0	0	0	2	2	0	0	0	0	2	0	2
89	0	0	0	0	0	2	0	2	1	0	0	0	2	1	2	1	2	0	0	0	0	0	0	0	2	0	1	2	1	0	0	0	0	0	0	0	0	2	1	1	0	0	0	0	0	0	2	0	0
90	0	2	0	0	0	2	0	2	1	0	1	0	2	0	2	1	0	1	0	2	2	2	2	2	0	0	1	0	0	2	0	0	0	0	0	0	0	0	0	0	0	2	0	0	0	1	0	0	0
91	0	0	0	0	0	2	0	2	0	0	0	0	2	1	2	1	2	0	0	0	0	0	0	0	2	0	1	0	0	0	0	0	0	2	0	0	0	0	0	0	0	0	0	0	0	0	2	0	0
92	0	0	2	0	0	0	0	0	0	0	0	0	0	0	2	0	2	0	0	0	0	0	0	0	2	0	1	0	0	0	0	0	0	2	2	0	0	0	0	0	0	0	0	0	0	0	2	0	0
93	0	0	0	0	0	2	0	2	1	0	2	0	2	0	2	1	2	0	0	0	0	0	0	0	2	0	1	2	1	0	0	0	0	0	0	0	0	0	0	0	0	0	0	0	0	0	2	0	0
94	2	0	2	0	0	0	0	0	0	0	0	0	0	0	0	0	0	0	0	0	0	0	0	0	2	0	1	2	1	0	0	0	0	0	2	0	0	1	1	1	0	0	0	0	2	0	0	0	0
95	0	0	0	0	0	2	0	2	1	0	0	0	2	0	2	1	2	0	0	0	0	0	0	0	2	0	1	0	0	0	0	0	0	0	0	0	0	0	0	0	0	0	0	0	0	0	2	0	0
96	0	2	0	0	0	2	0	2	0	0	2	0	2	0	2	1	0	1	0	2	2	2	2	2	0	0	1	0	0	2	0	0	0	0	0	0	0	0	0	0	0	2	0	0	0	1	0	0	0
97	2	0	0	2	0	2	0	0	0	0	0	0	0	1	0	0	0	0	0	0	0	0	0	0	0	0	0	2	1	0	1	0	0	2	0	0	0	0	0	0	2	2	0	0	0	0	2	0	2
98	0	0	0	0	0	2	0	2	1	0	0	0	2	0	2	1	0	1	0	2	2	2	2	2	0	0	1	2	1	2	0	0	0	0	0	0	0	0	0	0	0	2	0	0	0	1	0	0	0
99	2	0	2	0	0	0	0	0	1	0	0	0	0	0	0	0	0	0	0	0	0	0	0	0	2	0	0	2	1	0	0	0	0	2	2	0	0	0	0	0	0	0	0	0	0	0	2	0	0
100	0	2	0	0	0	2	0	2	0	0	2	0	2	0	2	1	0	1	0	2	2	2	2	2	0	0	1	0	0	2	0	0	0	0	0	0	0	0	0	0	0	2	0	0	0	1	0	0	0
101	0	0	0	0	2	0	2	2	1	2	0	0	0	0	0	1	0	0	2	0	2	0	0	0	0	1	0	2	1	0	1	2	2	2	0	2	0	0	0	0	2	2	1	1	0	0	0	2	2
102	2	0	2	0	0	0	0	0	0	0	0	0	0	0	0	0	0	0	0	0	0	0	0	0	2	0	1	2	1	0	0	0	0	2	2	0	0	2	1	1	0	0	0	0	0	0	0	0	0
103	2	0	2	0	0	0	0	0	1	0	0	0	0	0	0	0	0	0	2	0	2	0	0	0	0	1	0	2	1	0	1	2	2	0	2	2	0	0	0	0	2	2	1	1	0	0	0	0	2
104	2	0	0	2	0	0	0	2	0	0	0	0	2	0	0	1	0	0	0	0	0	0	0	0	2	0	0	2	1	0	1	0	0	0	0	0	0	0	0	0	2	0	0	0	0	0	0	0	2
105	2	2	0	0	0	2	0	2	1	0	2	0	2	0	0	1	0	0	0	0	0	0	0	0	2	0	0	2	1	0	0	0	0	0	0	0	0	0	0	0	0	0	0	0	0	0	2	0	0
106	0	0	0	0	0	2	2	0	1	2	0	2	2	0	0	0	0	0	2	0	2	0	0	0	0	1	0	0	0	0	1	2	2	0	0	2	0	0	0	0	2	2	1	1	0	0	0	0	2
107	0	0	2	0	2	0	2	2	1	2	0	0	0	0	2	1	0	0	0	0	0	0	0	0	2	0	0	0	0	0	0	0	0	1	0	0	2	2	1	1	0	0	0	0	0	0	0	0	0
108	2	0	0	2	0	0	0	2	0	0	0	0	2	0	0	1	0	0	0	0	0	0	0	0	2	0	0	2	1	0	1	0	0	0	0	0	0	0	0	0	2	0	0	0	0	0	0	0	2
109	0	0	0	0	0	2	0	2	0	0	0	0	2	0	2	1	2	0	0	0	0	0	0	0	2	0	1	2	1	0	0	0	0	2	0	0	0	0	0	0	0	0	0	0	0	0	2	2	0
110	0	0	0	2	0	2	0	0	1	0	0	0	0	1	2	0	0	1	0	2	2	2	2	2	0	0	0	2	1	2	1	0	0	2	0	0	2	0	0	0	2	2	0	0	2	0	2	0	2
111	2	0	2	0	0	0	0	0	1	0	0	1	0	0	0	0	0	0	0	0	0	0	0	0	2	0	0	2	1	0	1	0	0	0	2	0	0	0	0	0	2	0	0	0	0	0	0	0	2
112	0	0	0	0	0	2	0	2	1	0	0	0	2	0	2	1	2	0	0	0	0	0	0	0	2	0	1	0	0	0	0	0	0	0	0	0	0	0	0	0	0	0	0	0	0	0	2	0	0
113	2	0	0	2	0	0	0	2	0	0	0	0	2	0	0	1	0	0	0	0	0	0	0	0	2	0	0	1	1	0	1	0	0	0	0	0	0	0	0	0	2	0	0	0	0	0	0	0	2
114	0	0	0	2	0	0	0	2	0	0	0	0	0	0	2	1	0	1	0	2	2	2	2	2	0	0	0	2	1	2	1	0	0	0	0	0	0	0	0	0	2	2	0	0	0	0	2	0	2
115	2	0	2	0	0	0	0	0	0	0	0	0	0	0	0	0	0	0	0	0	0	0	0	0	2	0	0	2	1	0	1	0	0	0	0	0	0	0	0	0	2	0	0	0	0	0	0	0	2
116	2	0	0	2	0	2	0	0	1	0	0	0	0	1	0	0	0	0	0	0	0	0	0	0	0	1	0	2	1	0	1	0	0	2	0	0	0	0	0	0	2	2	0	0	0	0	0	0	2
117	0	0	0	0	0	2	0	2	1	0	0	0	2	0	2	1	2	0	0	0	0	0	0	0	2	0	0	2	1	0	0	0	0	0	0	0	0	0	0	0	0	0	0	0	2	0	2	0	0
118	0	0	0	2	0	2	0	0	0	0	0	0	0	0	2	0	0	1	0	2	2	2	2	2	2	0	0	2	1	2	1	0	0	0	0	0	0	0	0	0	2	2	0	1	0	0	2	0	2
119	0	0	0	2	0	2	0	0	2	0	0	0	0	0	2	0	0	1	0	2	2	2	2	2	2	0	0	0	0	2	1	0	0	0	0	0	0	0	0	0	2	2	0	0	0	0	2	2	2
120	0	0	0	0	0	2	0	2	0	0	0	0	2	0	2	1	2	0	0	0	0	0	0	0	2	0	1	0	0	0	0	0	0	0	0	0	0	0	0	0	0	0	0	0	0	0	2	0	0
121	0	0	0	0	2	2	2	0	1	2	0	0	0	0	0	1	0	0	2	0	2	0	0	0	0	1	0	2	1	0	1	2	2	2	0	2	0	0	0	0	2	2	1	1	0	0	0	0	2
122	2	0	0	0	0	0	0	0	0	0	0	1	0	0	0	0	0	0	0	1	0	0	0	0	2	0	0	0	0	0	0	0	0	0	0	0	0	0	0	0	0	0	0	0	0	0	0	0	0
123	0	0	0	2	0	2	1	2	1	0	0	1	0	0	0	0	0	0	0	2	2	2	2	2	2	0	0	0	0	2	1	0	0	0	0	0	0	0	0	0	2	2	0	0	0	0	0	0	2
124	2	0	2	0	0	0	0	0	2	0	0	0	2	1	0	1	0	0	0	2	0	2	2	2	2	0	0	2	1	0	0	0	0	0	0	0	0	0	0	0	0	2	0	0	0	0	0	0	0
125	0	0	0	0	0	2	0	2	0	0	0	0	2	0	2	1	2	0	0	0	0	0	0	0	2	0	1	0	0	0	0	0	0	0	0	0	0	0	0	0	0	0	0	0	0	0	2	0	0
126	2	0	2	0	0	0	0	0	0	0	2	0	0	0	0	0	0	0	0	0	0	0	0	0	2	0	0	0	0	0	1	0	0	2	2	0	0	0	0	0	2	0	0	0	2	0	0	0	2
127	2	0	2	0	0	0	0	0	2	0	0	1	0	0	0	0	0	0	0	0	0	0	0	0	2	0	0	0	0	0	0	0	0	0	0	0	0	0	0	0	0	0	0	0	0	0	0	0	0
128	2	0	2	0	0	0	0	0	0	0	0	0	0	0	0	0	0	0	0	0	0	0	0	0	2	0	1	2	1	0	0	0	0	0	2	0	0	2	1	1	0	0	0	0	0	0	2	0	0
129	0	2	0	0	0	2	0	2	1	0	2	0	2	0	2	1	0	1	0	2	2	2	2	2	0	0	1	0	0	2	0	0	0	0	0	0	0	0	0	0	0	2	0	0	0	1	0	0	0
130	2	0	2	0	0	0	0	0	1	0	0	0	0	0	0	0	0	0	0	0	0	0	0	2	2	0	0	2	1	0	1	0	0	2	2	0	0	0	0	0	2	0	0	0	0	0	0	0	2
131	0	0	0	2	2	2	2	0	1	2	2	0	0	0	2	1	0	0	2	2	2	0	0	2	0	1	0	2	1	0	1	2	2	2	0	2	0	0	0	0	2	2	1	1	0	0	0	2	2
132	0	0	0	2	0	2	0	0	1	0	0	0	0	1	2	0	0	1	0	2	2	2	2	2	0	0	1	2	1	2	0	0	0	2	0	0	0	2	1	1	0	2	0	0	0	0	0	0	0
133	0	0	0	2	0	2	0	0	0	0	0	0	0	1	2	0	0	1	0	2	2	2	2	2	0	0	0	0	0	2	0	0	0	2	0	0	0	0	0	0	2	2	0	0	0	0	2	0	0
134	0	0	2	0	0	0	0	0	1	0	0	0	0	1	2	0	0	1	0	2	2	2	2	2	0	0	1	0	0	2	0	0	0	2	0	0	0	0	0	0	0	2	0	0	0	0	0	0	0
135	0	0	2	0	0	0	0	0	1	0	0	0	0	0	2	0	0	1	0	2	2	2	2	2	0	0	1	0	0	2	0	0	0	2	0	0	0	0	0	0	0	2	0	0	0	0	0	0	0
136	0	0	0	0	0	2	0	0	0	0	0	0	2	0	2	1	2	0	0	0	0	0	0	2	2	0	1	0	0	0	0	0	0	0	0	0	0	0	0	0	0	0	0	0	0	0	2	0	0
137	2	0	0	2	0	0	0	2	0	0	0	0	2	0	0	1	0	0	0	0	0	0	0	0	2	0	0	2	1	0	1	0	0	0	0	0	0	0	0	0	2	0	0	0	0	0	0	0	2
138	0	0	0	0	0	2	0	2	1	0	0	0	2	0	1	1	2	0	0	0	0	0	0	0	2	0	1	0	0	0	0	0	0	2	0	0	0	0	0	0	0	0	0	0	0	0	2	0	0
139	0	0	0	2	2	0	2	2	1	2	0	0	2	0	0	1	0	0	2	0	2	0	0	0	0	1	0	0	0	0	1	2	2	2	0	2	2	0	0	0	2	2	1	1	0	0	0	0	2
140	0	2	0	0	0	2	0	2	1	0	0	0	2	0	2	1	0	1	0	2	2	2	2	2	0	0	1	2	1	2	0	0	0	0	0	0	0	0	0	0	0	2	0	0	0	1	0	0	0
141	0	0	0	0	0	2	0	2	1	0	0	0	2	0	2	1	2	0	0	0	0	0	0	0	2	0	1	0	0	0	0	0	0	0	0	0	0	0	0	0	0	0	0	0	0	0	2	0	0
142	0	0	0	2	0	2	0	0	0	0	0	1	0	1	0	0	0	0	2	0	2	0	0	0	0	1	0	2	1	0	1	2	2	0	0	2	0	0	0	1	2	2	1	1	0	0	0	0	2
143	2	0	2	0	0	0	0	0	0	0	0	0	0	0	0	0	0	0	0	0	0	0	0	0	2	0	0	2	1	0	1	0	0	2	2	0	0	0	0	0	2	0	0	0	2	0	0	0	2
144	0	2	0	0	0	2	0	1	0	0	2	0	2	0	2	1	0	1	0	2	2	2	2	2	0	0	1	0	0	2	0	0	0	2	0	0	0	2	1	1	0	2	0	0	0	0	0	0	0
145	2	0	0	0	0	0	0	0	0	0	0	0	0	0	0	0	0	0	0	0	0	0	0	0	0	1	0	0	0	0	1	0	2	0	0	0	0	0	0	0	2	0	0	1	0	2	2	0	2
146	2	0	2	0	0	0	0	0	0	0	0	0	0	0	0	0	0	0	0	0	0	0	0	0	2	0	1	0	0	0	0	0	0	2	2	0	0	2	1	1	0	0	0	0	0	0	0	2	0
147	2	0	2	0	0	0	0	0	1	0	0	0	0	0	0	0	0	0	0	0	0	0	0	0	0	1	0	0	0	0	1	0	2	0	2	2	0	0	0	0	2	0	0	2	0	0	2	2	2
148	2	0	0	2	0	2	0	0	1	0	0	0	0	0	0	0	0	0	0	0	0	0	0	0	0	1	1	2	1	0	0	0	0	0	0	0	0	0	0	0	2	0	0	0	2	0	0	0	0
149	0	0	0	2	0	2	0	2	0	0	0	2	2	0	2	1	0	0	0	0	0	0	0	0	0	0	0	0	0	2	0	0	0	2	2	0	2	2	1	1	0	0	0	0	0	0	2	0	0
150	0	0	0	2	0	2	0	2	1	0	0	0	0	0	0	0	0	0	0	2	2	2	2	2	0	1	0	2	1	2	1	0	0	1	0	0	0	0	0	0	2	2	0	0	0	0	0	0	2
151	2	0	0	2	0	0	0	2	0	0	0	0	0	0	2	1	0	1	0	2	2	2	2	2	0	0	0	0	0	2	0	0	0	0	0	0	2	2	1	1	0	2	0	0	0	0	0	0	2
152	2	0	2	0	0	0	0	0	1	0	0	0	0	0	0	0	0	0	0	0	0	0	0	0	2	0	1	2	1	0	0	0	0	0	2	0	0	2	1	1	0	0	0	0	0	0	2	0	0
153	0	0	0	0	0	2	0	2	0	0	0	0	2	0	2	1	2	0	0	0	0	0	0	0	2	0	1	0	0	0	0	0	0	0	0	0	0	0	0	0	0	0	0	0	0	0	2	0	0
154	0	0	0	0	0	2	0	2	0	0	0	0	2	0	2	1	2	0	0	0	0	0	0	0	2	0	1	0	0	0	0	0	0	0	0	0	0	0	0	0	0	0	0	0	0	0	2	0	0
155	2	2	0	0	0	2	0	2	0	0	2	0	2	0	0	1	0	0	0	0	0	0	0	0	2	0	1	0	0	0	0	0	0	2	0	0	0	0	0	0	0	0	0	0	0	0	2	0	0
156	0	0	0	0	0	2	2	2	1	2	0	2	0	0	0	0	0	0	2	0	2	0	0	0	0	1	0	0	0	0	1	2	2	0	0	2	0	0	0	0	2	2	1	2	0	0	2	0	2
157	2	0	2	0	0	0	0	0	1	0	0	0	0	0	0	0	0	0	0	0	0	0	0	2	2	0	0	0	0	0	0	0	0	2	2	0	0	0	0	0	0	0	0	0	2	0	2	0	0
158	2	0	0	0	0	0	0	0	0	0	0	0	0	0	0	0	0	0	0	0	0	0	0	0	0	1	0	0	0	0	1	0	2	0	0	2	0	0	0	0	2	0	0	1	0	0	2	0	2
159	0	0	0	0	2	2	2	0	1	2	0	0	2	0	2	1	0	0	2	2	2	0	0	0	0	1	0	2	1	0	1	2	2	2	0	2	0	0	0	0	2	2	1	1	0	0	0	0	2
160	0	0	0	2	0	0	0	2	1	0	0	2	0	0	2	1	0	1	0	2	2	2	2	2	0	1	0	0	0	2	1	0	0	2	0	0	2	0	0	0	2	2	0	0	0	0	0	0	2
161	0	0	2	0	2	0	0	0	1	0	0	0	0	0	2	0	0	0	0	0	0	0	0	0	0	0	1	0	0	2	0	0	0	0	0	0	0	0	0	0	2	0	0	0	0	0	0	2	0
162	2	0	2	0	0	0	0	0	0	0	0	0	0	0	0	0	0	0	0	0	0	0	2	0	2	0	0	2	1	0	0	0	0	2	0	0	0	0	0	0	0	0	0	0	0	0	2	0	0
163	0	0	0	0	0	2	0	2	0	0	0	1	2	1	2	1	2	0	0	0	0	0	0	0	2	0	1	0	0	0	0	0	0	0	0	0	0	0	0	0	0	0	0	0	0	0	2	0	0
164	0	0	0	0	0	2	0	2	1	0	0	0	2	1	2	1	2	0	0	0	0	0	0	0	2	0	1	2	1	0	0	0	0	0	0	0	0	2	1	1	0	0	0	0	0	0	2	0	0
165	0	0	0	0	0	2	0	2	0	0	0	0	2	0	2	1	2	0	0	0	0	0	0	0	2	0	1	0	0	0	0	0	0	0	0	0	0	0	0	0	0	0	0	0	0	0	2	0	0
166	2	0	2	0	0	0	0	0	0	0	0	0	0	0	0	0	0	0	0	0	0	0	0	0	2	0	0	2	1	0	1	0	0	0	0	0	0	0	0	0	2	0	0	0	0	0	2	0	2
167	2	0	0	0	0	2	0	2	1	0	2	0	0	0	0	0	0	0	0	0	0	0	0	0	0	1	0	2	1	0	1	0	2	0	0	0	0	0	0	0	2	0	0	2	0	0	2	0	2
168	0	0	0	2	0	2	0	0	1	0	0	0	0	1	2	0	0	1	0	2	2	2	2	2	0	0	0	2	1	2	1	0	0	2	0	0	0	0	0	0	2	2	0	0	0	0	2	0	2
169	0	0	0	2	2	0	2	0	1	2	0	0	2	0	0	1	0	0	2	2	2	0	0	0	0	1	0	2	1	0	1	2	2	1	0	2	0	0	0	0	2	2	1	1	0	0	0	2	2
170	2	1	1	0	0	1	0	1	1	0	1	0	1	0	0	1	0	0	0	0	0	0	0	0	2	0	1	0	0	0	0	0	0	0	1	0	0	0	0	0	0	0	0	0	0	0	2	0	0
171	0	0	0	0	0	2	0	2	1	0	0	0	2	0	2	1	2	0	0	0	0	0	0	0	2	0	1	0	0	0	0	0	0	0	0	0	0	0	0	0	0	0	0	0	0	0	2	0	0
172	0	2	0	0	2	0	2	2	1	2	0	0	0	0	2	1	0	0	2	2	2	0	0	0	0	1	0	0	0	0	1	2	2	2	0	2	2	0	0	0	2	2	1	1	0	0	0	0	2
173	2	0	2	0	0	0	0	0	0	0	0	0	0	0	0	0	0	0	0	0	0	0	0	0	0	1	0	2	1	0	1	0	2	1	2	2	0	0	0	0	2	0	0	1	0	0	0	0	2
174	2	0	2	0	0	0	0	0	0	0	0	0	0	0	0	0	0	0	0	0	0	0	0	0	0	0	0	2	1	0	0	0	0	2	2	0	0	1	1	1	0	0	0	0	2	0	0	0	2
175	2	0	2	0	0	0	0	0	1	0	0	0	0	0	0	0	0	0	0	0	0	0	0	0	2	0	0	2	1	0	1	0	0	0	0	0	0	0	0	0	2	0	0	0	0	0	2	0	2
176	0	0	0	2	0	2	0	0	0	0	0	0	0	1	2	0	0	1	0	2	2	2	2	2	0	0	0	2	1	2	0	0	0	0	0	0	0	0	0	0	0	2	0	0	0	0	0	0	0
177	0	0	0	2	0	2	0	0	1	0	0	0	0	1	2	0	0	1	0	2	2	2	2	2	0	0	0	2	1	2	0	0	0	0	0	0	0	0	0	0	2	2	0	0	0	0	0	0	0
178	2	0	2	0	1	0	0	0	2	0	0	0	0	0	0	0	0	0	0	0	0	0	0	0	0	0	1	0	0	0	0	0	0	0	2	0	0	0	0	0	0	0	0	0	0	1	0	0	0
179	0	0	2	0	0	0	0	2	0	0	2	0	0	0	0	0	0	0	2	0	2	0	0	0	0	1	0	0	0	0	1	2	2	0	2	2	0	0	0	0	2	2	1	2	0	0	0	0	2
180	0	0	0	2	0	2	0	0	1	0	0	0	0	0	2	0	0	1	0	2	2	2	2	2	2	0	0	2	1	2	1	0	0	0	0	0	0	0	0	0	2	2	0	0	0	0	2	0	2
181	2	0	2	0	0	0	0	0	1	0	0	0	0	0	0	0	0	0	0	0	0	0	0	0	2	0	0	0	0	0	0	0	0	2	2	0	0	0	0	0	0	0	0	0	0	0	0	0	0
182	2	0	2	0	0	0	0	0	1	0	0	0	0	0	0	0	0	0	0	0	0	0	0	0	2	0	1	0	0	0	0	0	0	0	2	0	0	0	0	0	0	0	0	0	0	0	2	0	0
183	0	0	0	0	0	2	0	2	1	0	0	0	2	0	2	1	2	0	0	0	0	0	0	0	2	0	1	0	0	0	0	0	0	0	0	0	0	0	0	0	0	0	0	0	0	0	2	0	0
184	2	0	2	0	0	0	0	0	1	0	0	0	0	0	0	0	0	0	0	0	0	0	0	0	2	0	1	2	1	0	0	0	0	0	2	0	0	0	0	0	0	0	0	0	0	0	2	0	0
185	2	0	0	2	0	0	0	2	1	0	0	0	2	0	0	1	2	0	0	0	0	0	0	0	2	0	1	0	0	0	0	0	0	2	0	0	2	2	1	1	0	0	0	0	0	0	2	0	0
186	2	0	2	0	0	0	0	0	0	0	0	0	0	0	0	0	0	0	0	0	0	0	0	0	2	0	0	2	1	0	1	0	0	0	0	0	0	0	0	0	2	0	0	0	0	0	2	0	2
187	2	2	0	0	0	2	0	2	0	0	2	0	2	0	0	1	0	0	0	0	0	0	0	0	2	0	1	0	0	0	0	0	0	2	0	0	0	0	0	0	0	0	0	0	0	0	2	0	0
188	0	0	0	2	0	2	0	0	0	0	0	0	0	0	2	0	0	1	0	2	2	2	2	2	2	0	0	0	0	2	1	0	0	0	0	0	0	0	0	0	2	2	0	0	0	0	2	0	2
189	2	0	2	0	0	0	0	0	0	0	0	1	0	0	0	1	0	0	0	0	0	0	0	0	2	0	0	2	1	0	1	0	0	0	0	0	0	0	0	0	2	0	0	0	0	0	2	0	2
190	0	0	2	0	0	0	0	0	0	0	0	0	0	0	2	0	0	1	0	2	2	2	2	2	0	0	1	0	0	2	0	0	0	2	2	0	0	0	0	0	0	2	0	0	0	1	0	0	0
191	2	0	2	0	0	0	0	0	0	0	0	1	0	0	0	0	0	0	0	0	0	0	0	0	2	0	0	2	1	0	1	0	0	0	0	0	0	0	0	0	2	0	0	0	0	0	2	0	2
192	0	0	0	2	0	2	0	0	0	0	0	0	0	1	2	0	0	1	0	0	0	0	0	2	0	0	1	2	1	2	0	0	0	2	0	0	0	2	1	1	0	0	0	0	0	0	0	0	0
193	0	0	0	0	0	2	0	2	0	0	0	0	2	0	2	1	2	0	0	0	0	0	0	0	2	0	1	0	0	0	0	0	0	0	0	0	0	0	0	0	0	0	0	0	0	0	2	0	0
194	0	0	0	0	0	2	0	2	0	0	0	0	2	0	2	1	2	0	0	0	0	0	0	0	2	0	1	2	1	0	0	0	0	0	0	0	2	0	0	0	0	0	0	0	0	0	2	0	0
195	0	0	0	0	0	2	0	2	0	0	0	0	2	0	2	1	2	0	0	0	0	0	0	0	2	0	1	2	1	0	0	0	0	2	0	0	0	0	0	0	0	0	0	0	0	0	2	0	0
196	0	0	0	0	0	2	0	2	0	0	0	0	2	0	2	1	2	0	0	0	0	0	0	0	2	0	1	0	0	0	1	0	0	0	0	0	0	0	0	0	0	0	0	0	0	0	2	0	0
197	0	0	0	2	0	2	0	2	0	0	0	0	0	0	2	0	0	0	0	2	2	2	2	2	0	0	1	0	0	2	0	0	0	0	0	0	0	1	1	1	0	2	0	0	2	0	0	0	0
198	2	0	2	0	0	0	0	0	0	0	0	0	0	0	0	0	0	0	0	0	0	0	0	0	2	0	0	2	1	0	0	0	0	0	2	0	0	0	0	0	0	0	0	0	0	0	2	0	0
199	0	0	2	0	2	2	2	2	1	2	0	1	0	0	0	1	0	0	0	0	2	0	2	1	0	0	1	0	0	0	0	0	0	0	0	0	2	1	1	1	0	2	0	0	2	0	0	0	0
200	0	2	0	0	0	2	0	2	1	0	2	0	2	0	2	1	0	1	0	2	2	2	2	2	0	0	1	0	0	2	0	0	0	0	0	0	0	0	0	0	0	2	0	0	0	1	0	0	0
201	0	0	0	0	0	2	0	2	1	0	0	1	2	0	2	2	2	0	0	0	0	0	0	0	2	0	1	2	1	0	0	0	0	0	0	0	0	0	0	0	0	0	0	0	0	0	2	0	0
202	0	0	0	0	0	2	0	2	0	0	0	0	2	0	2	1	2	0	0	0	0	0	0	0	2	0	1	0	0	0	0	0	0	0	0	0	0	0	0	0	0	0	0	0	0	0	2	0	0
203	2	0	2	0	0	0	0	0	0	0	0	0	0	0	0	0	0	0	0	0	0	0	0	0	2	0	1	0	0	0	0	0	0	2	2	0	0	0	0	0	0	0	0	0	0	0	2	0	0
204	0	2	0	0	0	2	0	2	0	0	2	0	2	0	2	1	0	1	0	2	2	2	2	2	0	0	1	0	0	2	0	0	0	0	0	0	0	0	0	0	0	2	0	0	0	1	0	0	0
205	2	0	2	0	0	0	0	0	1	0	0	0	0	0	0	0	0	0	0	0	0	0	0	0	0	0	1	0	0	0	0	0	0	0	2	0	0	0	0	0	0	0	0	0	0	2	1	0	0
206	0	0	0	0	0	2	0	2	1	0	0	0	2	0	2	1	2	0	0	0	0	0	0	0	2	0	1	0	0	0	0	0	0	2	0	0	2	0	0	0	0	0	0	0	0	0	2	0	0
207	2	0	2	0	2	2	2	2	1	2	0	0	2	0	0	1	0	0	2	0	2	0	0	0	0	1	0	2	1	0	1	2	2	2	0	2	0	0	0	0	2	2	1	1	0	0	0	2	2
208	2	0	0	0	0	0	0	0	1	0	0	0	0	0	0	0	0	0	0	0	0	0	0	0	0	0	0	0	0	0	0	0	0	0	0	0	0	2	1	1	2	0	0	0	0	0	0	2	0
209	0	0	2	0	2	2	2	0	1	2	0	0	0	0	0	1	0	0	2	0	2	0	0	0	0	1	0	2	1	0	1	2	2	0	0	2	0	0	0	0	2	2	1	1	0	0	2	2	2
210	0	0	0	2	0	2	0	0	0	0	0	0	0	1	2	0	0	1	0	2	2	2	2	2	0	0	0	2	1	2	1	0	0	2	0	0	0	0	0	0	2	2	0	0	2	0	0	0	2
211	0	0	0	2	0	2	0	0	0	0	0	0	0	1	2	0	0	1	0	2	2	2	2	2	0	0	1	0	0	2	0	0	0	0	0	0	0	2	1	1	0	2	0	0	0	0	0	0	0
212	2	0	2	0	0	0	0	0	0	0	0	1	0	1	0	0	0	0	0	0	0	0	0	0	0	0	1	0	0	0	0	0	0	2	2	0	0	2	1	1	0	0	0	0	0	0	0	0	0
213	0	0	0	0	0	2	0	2	0	0	0	0	2	0	2	1	2	0	0	0	0	0	0	0	2	0	1	0	0	0	0	0	0	0	0	0	0	0	0	0	0	0	0	0	0	0	2	0	0
214	2	0	0	2	0	2	0	0	1	0	0	0	0	1	0	0	0	0	0	0	2	0	2	0	0	1	0	2	1	0	1	0	0	2	0	0	0	0	0	0	2	2	0	0	0	0	0	0	2
215	0	0	0	0	0	2	0	2	2	0	0	0	2	0	2	1	2	0	0	0	0	0	0	0	2	0	1	0	0	0	0	0	0	2	0	0	0	0	0	0	0	0	0	0	0	0	2	2	0
216	2	0	0	2	0	0	0	1	0	0	0	0	2	0	0	1	0	0	0	0	0	0	0	0	2	0	0	2	1	0	1	0	0	0	0	0	0	0	0	0	2	0	0	0	0	0	0	0	2
217	0	0	0	1	0	2	0	0	1	0	0	0	0	1	2	0	0	1	0	2	2	2	2	2	0	0	1	0	0	2	0	0	0	2	0	0	2	2	1	1	0	2	0	0	0	0	0	0	0
218	0	2	0	0	0	2	0	2	1	0	2	0	2	0	2	1	0	1	0	2	2	0	2	2	0	0	1	0	0	2	0	0	0	0	0	0	0	0	0	0	0	2	0	0	0	1	0	0	0
219	2	0	2	0	0	0	0	0	1	0	0	1	0	0	0	0	0	0	0	0	0	0	0	0	2	0	0	0	0	0	0	0	0	0	2	0	0	0	0	0	0	0	0	0	0	0	2	0	0
220	0	0	0	0	0	2	0	2	1	0	0	0	2	0	2	1	2	0	0	0	0	0	0	0	2	0	1	2	1	0	0	0	0	0	0	0	0	0	0	0	0	0	0	0	0	0	2	0	0
221	0	0	0	0	0	2	0	2	1	0	0	0	2	0	2	1	0	1	0	2	2	2	2	2	0	0	1	0	0	2	0	0	0	2	0	0	0	0	0	0	0	2	0	0	2	1	0	0	0
222	2	0	2	0	0	0	0	0	0	0	0	0	0	0	0	0	0	0	0	0	0	0	0	0	0	0	0	2	1	0	0	0	0	0	2	0	0	1	1	1	0	0	0	0	2	0	0	0	2
223	2	0	0	2	0	2	0	0	0	0	0	0	0	1	0	0	0	0	0	0	0	2	2	0	0	1	0	2	1	0	1	0	0	2	0	0	0	0	0	0	2	2	0	0	0	0	0	0	2
224	0	0	2	0	0	0	0	0	1	0	0	0	0	0	0	0	0	0	2	2	2	0	0	0	0	1	0	2	1	0	1	2	2	0	2	2	0	0	0	0	2	2	1	1	0	0	2	0	2
225	2	0	2	0	0	0	0	0	0	0	0	0	0	0	0	0	0	0	0	0	0	0	0	0	2	0	0	2	1	0	1	0	0	0	2	0	0	0	0	0	2	0	0	0	0	0	0	0	2
226	2	0	2	0	0	0	0	0	1	0	0	0	0	0	0	0	0	0	0	0	0	0	0	0	2	0	1	0	0	0	0	0	0	2	2	0	0	0	0	0	0	0	0	0	0	0	2	0	0
227	0	0	0	0	0	2	0	2	1	0	0	0	2	0	2	1	2	0	0	0	0	0	0	0	2	0	1	0	0	0	0	0	0	0	0	0	0	0	0	0	0	0	0	0	0	0	2	0	0
228	2	0	2	0	0	0	0	0	0	0	0	0	0	1	2	0	0	1	0	2	2	2	2	2	0	0	1	2	1	2	1	0	0	0	2	0	0	0	0	0	0	2	0	0	0	1	0	0	0
229	2	0	2	0	0	0	0	0	1	0	0	0	0	0	0	0	0	0	0	0	0	0	0	0	0	0	1	2	1	0	0	0	0	0	2	0	0	2	1	1	0	0	0	0	0	0	0	0	0
230	2	0	2	0	0	0	0	0	0	0	0	0	0	0	0	0	0	0	0	0	0	0	0	0	2	0	1	2	1	0	0	0	0	0	2	0	0	0	0	0	0	0	0	0	0	0	2	0	0
231	2	0	0	0	0	0	0	0	0	0	0	0	0	0	0	0	0	0	0	0	0	0	0	0	0	0	0	0	0	0	0	0	0	2	0	0	0	2	1	1	0	0	0	0	0	0	0	0	0
232	2	0	2	0	0	0	0	0	0	0	0	0	0	0	0	0	0	0	0	0	0	0	0	0	2	0	0	2	1	0	1	0	0	2	2	0	0	0	0	0	2	0	0	0	2	0	0	0	2
233	2	0	2	0	0	0	0	0	0	0	0	0	0	0	0	0	0	0	0	0	0	0	0	0	2	0	1	0	0	0	0	0	0	0	2	0	0	0	0	0	0	0	0	0	0	0	2	0	0
234	0	0	2	0	0	0	0	0	1	0	0	0	0	0	2	0	0	0	2	0	2	0	0	0	0	1	0	2	1	0	1	2	2	2	2	2	0	0	0	0	2	2	1	1	0	0	2	0	2
235	2	0	2	0	0	0	0	0	0	0	0	0	0	0	1	0	0	0	0	0	0	0	0	0	2	0	0	2	1	0	1	0	0	0	0	0	0	0	0	0	2	0	0	0	0	0	2	0	2
236	2	0	2	0	0	0	0	0	1	0	0	0	0	0	0	0	0	0	0	0	0	0	0	0	2	0	1	0	0	0	0	0	0	0	2	0	0	0	0	0	0	0	0	0	0	0	2	0	0
237	2	0	2	0	0	0	0	0	2	0	0	1	0	0	0	0	0	0	0	0	0	0	0	0	0	0	1	0	0	0	0	0	0	0	2	0	0	0	0	0	0	0	0	0	0	1	0	0	0
238	2	0	2	0	0	0	0	0	0	0	0	1	0	0	0	0	0	0	0	0	0	0	0	0	2	0	0	0	0	0	0	0	0	0	0	0	0	0	0	0	2	0	0	0	0	0	0	0	0
239	0	0	2	2	0	2	0	0	0	0	0	0	0	0	2	0	0	1	0	2	2	2	2	2	0	0	0	2	1	2	1	0	0	1	0	0	0	0	0	0	2	2	0	0	2	0	0	0	2
240	0	0	0	2	0	2	0	0	2	0	0	1	0	0	0	0	0	0	2	0	2	0	0	0	0	1	0	0	0	0	1	2	2	2	0	2	0	0	0	0	2	2	1	1	0	0	0	0	2
241	2	0	2	0	0	0	0	0	0	0	0	0	0	0	0	0	0	0	0	0	0	0	0	0	2	0	0	0	0	0	0	0	0	0	0	0	0	0	0	0	0	0	0	0	0	0	0	0	0
242	2	2	0	0	0	2	0	2	1	0	2	0	2	0	0	1	0	0	0	0	0	0	0	0	2	0	0	0	0	0	0	0	0	0	0	0	0	0	0	0	0	0	0	0	0	0	0	0	0
243	0	0	0	0	0	2	0	2	0	0	1	1	2	0	2	1	2	0	0	0	0	0	0	0	2	0	1	0	0	0	0	0	0	0	0	0	0	0	0	0	0	0	0	0	0	0	2	0	0
244	0	0	0	2	0	2	0	0	1	0	0	0	0	1	2	0	0	1	0	2	2	2	2	2	0	0	0	0	0	2	1	0	0	2	0	0	0	0	0	0	2	2	0	0	2	0	0	0	2
245	2	0	2	0	0	0	0	0	0	0	0	0	0	0	0	0	0	0	0	0	0	0	0	0	2	0	0	2	1	0	1	0	0	0	0	0	0	0	0	0	2	0	0	0	0	0	2	0	2
246	0	0	0	0	0	2	0	2	0	0	0	0	2	0	2	1	0	1	0	2	2	2	2	2	0	0	1	0	0	2	0	0	0	0	0	0	0	0	0	0	0	2	0	0	0	1	0	0	0
247	2	0	0	2	0	0	0	0	2	0	0	0	0	1	0	0	0	0	0	0	0	0	0	0	0	0	1	0	0	0	0	0	0	2	2	0	0	0	0	0	0	0	0	0	0	1	0	0	0
248	2	0	2	0	0	0	0	0	1	0	2	0	0	0	0	0	0	0	0	0	0	0	0	2	0	0	1	2	1	0	0	0	0	0	2	0	0	0	0	0	0	0	0	0	0	1	0	0	0
249	0	2	0	0	0	2	0	2	1	0	2	0	2	0	2	1	0	1	0	2	2	2	2	2	0	0	1	0	0	2	0	0	0	2	0	0	0	0	0	0	0	2	0	0	0	1	0	0	0
250	0	0	2	0	0	0	0	0	1	0	0	0	0	0	0	0	0	0	2	0	2	0	0	0	0	1	0	2	1	0	1	2	2	0	2	2	0	0	0	0	2	2	1	1	0	0	0	0	2
251	0	0	2	0	0	0	0	0	1	0	0	1	0	0	0	0	0	0	2	0	2	0	0	0	0	1	0	2	1	0	1	2	2	0	2	2	0	0	0	0	2	2	1	1	0	0	2	0	2
252	0	0	2	2	0	2	0	0	1	0	0	0	0	1	2	0	0	1	0	0	0	2	2	2	0	1	0	2	1	2	1	0	2	2	0	2	0	0	0	0	2	2	0	1	0	0	0	0	2
253	2	0	0	0	0	0	0	2	2	0	0	2	2	0	2	0	0	0	0	0	0	2	0	0	0	0	0	0	0	0	0	0	0	0	0	0	0	0	0	0	0	0	0	0	0	0	2	0	0
254	0	2	0	0	0	2	0	2	1	0	2	1	2	0	2	1	0	1	0	2	2	2	2	2	0	0	0	2	1	2	0	0	0	0	0	0	0	0	0	0	0	2	0	0	0	0	0	0	0
255	0	0	2	0	0	2	0	0	1	0	0	0	0	0	0	0	0	0	2	0	2	0	0	0	0	1	0	2	1	0	1	2	2	2	2	0	2	0	0	0	2	2	1	1	2	0	2	0	2
256	0	0	2	0	0	0	0	0	1	0	0	0	0	0	2	0	0	0	2	0	2	0	0	0	0	1	0	2	1	0	1	2	2	2	2	2	2	0	0	0	2	2	1	1	2	0	0	0	2
257	2	0	2	0	0	2	0	0	1	0	2	0	0	0	0	0	0	0	0	0	0	0	0	0	0	0	1	2	1	0	0	0	0	0	2	0	0	0	0	0	0	0	0	0	0	1	0	0	0
258	0	2	0	0	0	2	0	0	1	0	0	0	2	0	2	1	0	1	0	2	2	2	2	2	0	0	1	2	1	2	0	0	0	0	0	0	0	0	0	0	0	2	0	0	0	1	0	0	0
259	0	0	2	0	0	0	0	0	1	0	0	0	0	0	2	0	0	1	0	2	2	2	2	2	0	0	1	2	1	2	0	0	0	0	2	0	0	0	0	0	0	2	0	0	0	1	0	0	0
260	2	0	2	0	0	0	0	0	1	0	2	0	0	0	0	0	0	0	0	0	0	0	0	0	0	0	1	2	1	0	0	0	0	0	2	0	0	0	0	0	0	0	0	0	0	1	0	0	0
261	2	0	2	0	0	0	0	0	0	0	0	0	0	0	0	0	0	0	0	0	0	0	0	0	0	0	1	0	0	0	0	0	0	0	2	0	0	0	0	0	0	0	0	0	0	1	0	0	0
262	2	0	2	0	0	0	0	0	1	0	1	1	1	1	0	0	2	0	0	0	0	0	0	0	0	0	1	2	1	0	0	0	0	0	2	0	0	0	0	0	0	0	0	0	0	1	0	0	0
263	0	0	2	0	0	0	0	0	1	0	0	0	0	0	0	0	0	0	0	0	0	0	0	0	2	0	0	0	0	0	0	0	0	2	2	0	0	0	0	0	0	0	0	0	0	0	2	0	0
264	0	2	0	0	0	2	0	2	1	0	2	1	2	0	2	1	0	1	0	2	2	1	1	2	0	0	0	2	1	2	0	0	0	0	0	0	0	0	0	0	0	2	0	0	0	0	0	0	0
265	2	0	0	2	0	0	0	0	1	0	0	0	0	1	0	0	0	0	0	0	0	0	0	0	2	0	1	0	0	0	0	0	0	0	2	0	0	0	0	0	0	0	0	0	0	1	0	0	0
266	2	0	0	0	0	0	0	0	1	0	0	0	0	0	0	0	0	0	0	0	0	0	0	0	0	0	0	0	0	0	0	0	0	2	0	0	0	2	1	1	2	0	0	0	0	0	0	0	0
267	2	0	0	0	0	0	0	0	1	0	0	0	0	0	0	0	0	0	0	0	0	0	0	0	0	0	0	0	0	0	0	0	0	2	0	0	0	2	1	1	2	0	0	0	0	0	0	0	0
268	2	0	0	0	0	0	0	0	1	0	0	0	0	0	0	0	0	0	0	0	0	2	0	0	0	0	0	0	0	0	0	0	0	2	0	0	0	2	1	1	2	0	0	0	0	0	0	0	0
269	0	0	2	0	0	0	0	0	1	0	0	0	0	0	2	0	0	0	2	0	2	0	0	0	0	1	0	2	1	0	1	2	2	2	2	2	0	0	0	0	2	2	1	1	0	0	0	0	2
270	2	0	2	0	0	0	0	0	1	0	0	0	0	0	0	0	0	0	0	0	0	0	0	0	0	0	1	0	0	0	0	0	0	2	2	0	0	0	0	0	0	0	0	0	0	1	0	0	0
271	2	0	2	0	0	0	0	0	1	0	0	0	0	0	0	0	0	0	0	0	0	0	0	0	0	0	1	0	0	0	0	0	0	2	2	0	0	0	0	0	0	0	0	0	0	1	0	0	0
272	2	0	0	0	0	0	0	0	1	0	0	0	0	0	0	0	0	0	0	0	0	0	0	0	0	0	0	0	0	0	0	0	0	2	0	0	0	2	1	1	2	0	0	0	0	0	0	0	0
273	0	0	2	0	0	0	0	0	1	0	0	0	0	1	2	0	0	1	0	2	2	2	2	2	0	0	1	0	0	2	0	0	0	0	2	0	0	0	0	0	0	2	0	0	0	1	0	0	0
[truncated: 5,000 more columns]
